# Supplementary material for: Deep learning-based rice pest detection research
Source: PLoS One. 2024 Nov 7;19(11):e0313387. doi: 10.1371/journal.pone.0313387 (PMC11542820; doi:10.1371/journal.pone.0313387)
Supplement: S1 Data — (ZIP) [file pone.0313387.s001.zip]

Archive with 14 entries (14 files):
- Fig1.Metric AP@0.5.xlsx
- Fig1.Metric AP@0.5:0.95.xlsx
- Fig1.Metric Precision (loU=0.5).xlsx
- Fig1.Metric Recall (loU0.5).xlsx
- Fig1.Train Box Loss.xlsx
- Fig1.Train Class Loss.xlsx
- Fig1.Train Object Loss.xlsx
- Fig1.Validation Box Loss.xlsx
- Fig1.Validation Class Loss.xlsx
- Fig1.Validation Object Loss.xlsx
- Fig2.Precision.xlsx
- Fig3.Recall.xlsx
- Fig4.mAP@0.5.xlsx
- Fig5.mAP@0.5:0.95.xlsx
