# Supplementary material for: Deep learning-based rice pest detection research
Source: PLoS One. 2024 Nov 7;19(11):e0313387. doi: 10.1371/journal.pone.0313387 (PMC11542820; doi:10.1371/journal.pone.0313387)
Supplement: S1 Data — (ZIP) [file pone.0313387.s001.zip › Fig1.Metric AP@0.5.xlsx]

## Sheet: Sheet1
epochs	Smooth	Results
0	0.20379	/
1	0.30548	/
2	0.39701	/
3	0.413395	/
4	0.42978	/
5	0.446165	/
6	0.46255	0.46255
7	0.472844	0.472844
8	0.483139	0.483139
9	0.493433	0.493433
10	0.503728	0.503728
11	0.514022	0.514022
12	0.524317	0.524317
13	0.534611	0.534611
14	0.544906	0.544906
15	0.5552	0.5552
16	0.562969	0.562969
17	0.570738	0.570738
18	0.578506	0.578506
19	0.586275	0.586275
20	0.594044	0.594044
21	0.601812	0.601812
22	0.609581	0.609581
23	0.61735	0.61735
24	0.624256	0.624256
25	0.631161	0.631161
26	0.638067	0.638067
27	0.644972	0.644972
28	0.651878	0.651878
29	0.658783	0.658783
30	0.665689	0.665689
31	0.672594	0.672594
32	0.6795	0.6795
33	0.684739	0.684739
34	0.689978	0.689978
35	0.695217	0.695217
36	0.700456	0.700456
37	0.705695	0.705695
38	0.710935	0.710935
39	0.716174	0.716174
40	0.721413	0.721413
41	0.726652	0.726652
42	0.731891	0.731891
43	0.73713	0.73713
44	0.742027	0.742027
45	0.746923	0.746923
46	0.75182	0.75182
47	0.756717	0.756717
48	0.761613	0.761613
49	0.76651	0.76651
50	0.771407	0.771407
51	0.776303	0.776303
52	0.7812	0.7812
53	0.786097	0.786097
54	0.790993	0.790993
55	0.79589	0.79589
56	0.799366	0.799366
57	0.802842	0.802842
58	0.806318	0.806318
59	0.809795	0.809795
60	0.813271	0.813271
61	0.816747	0.816747
62	0.820223	0.820223
63	0.823699	0.823699
64	0.827175	0.827175
65	0.830652	0.830652
66	0.834128	0.834128
67	0.837604	0.837604
68	0.84108	0.84108
69	0.843601	0.843601
70	0.846122	0.846122
71	0.848642	0.848642
72	0.851163	0.851163
73	0.853684	0.853684
74	0.856205	0.856205
75	0.858725	0.858725
76	0.861246	0.861246
77	0.863767	0.863767
78	0.866288	0.866288
79	0.868808	0.868808
80	0.871329	0.871329
81	0.87385	0.87385
82	0.876035	0.876035
83	0.878219	0.878219
84	0.880404	0.880404
85	0.882589	0.882589
86	0.884773	0.884773
87	0.886958	0.886958
88	0.889143	0.889143
89	0.891327	0.891327
90	0.893512	0.893512
91	0.895697	0.895697
92	0.897881	0.897881
93	0.900066	0.900066
94	0.902251	0.902251
95	0.904435	0.904435
96	0.90662	0.90662
97	0.908809	0.908809
98	0.910999	0.910999
99	0.913188	0.913188
100	0.915377	0.915377
101	0.917567	0.917567
102	0.919756	0.919756
103	0.921946	0.921946
104	0.924135	0.924135
105	0.926324	0.926324
106	0.928514	0.928514
107	0.930703	0.930703
108	0.932893	0.932893
109	0.935082	0.935082
110	0.937271	0.937271
111	0.939461	0.939461
112	0.94165	0.94165
113	0.942538	0.942538
114	0.943426	0.943426
115	0.944314	0.944314
116	0.945201	0.945201
117	0.946089	0.946089
118	0.946977	0.946977
119	0.947865	0.947865
120	0.948753	0.948753
121	0.949641	0.949641
122	0.950529	0.950529
123	0.951416	0.951416
124	0.952304	0.952304
125	0.953192	0.953192
126	0.95408	0.95408
127	0.954745	0.954745
128	0.955409	0.955409
129	0.956074	0.956074
130	0.956739	0.956739
131	0.957404	0.957404
132	0.958068	0.958068
133	0.958733	0.958733
134	0.959398	0.959398
135	0.960062	0.960062
136	0.960727	0.960727
137	0.961392	0.961392
138	0.962056	0.962056
139	0.962721	0.962721
140	0.963386	0.963386
141	0.964051	0.964051
142	0.964715	0.964715
143	0.96538	0.96538
144	0.965815	0.965815
145	0.966249	0.966249
146	0.966684	0.966684
147	0.967118	0.967118
148	0.967553	0.967553
149	0.967988	0.967988
150	0.968422	0.968422
151	0.968857	0.968857
152	0.969292	0.969292
153	0.969726	0.969726
154	0.970161	0.970161
155	0.970595	0.970595
156	0.97103	0.97103
157	0.971229	0.971229
158	0.971429	0.971429
159	0.971628	0.971628
160	0.971828	0.971828
161	0.972027	0.972027
162	0.972226	0.972226
163	0.972426	0.972426
164	0.972625	0.972625
165	0.972825	0.972825
166	0.973024	0.973024
167	0.973224	0.973224
168	0.973423	0.973423
169	0.973622	0.973622
170	0.973822	0.973822
171	0.974021	0.974021
172	0.974221	0.974221
173	0.97442	0.97442
174	0.975338	0.975338
175	0.976256	0.976256
176	0.977174	0.977174
177	0.978093	0.978093
178	0.979011	0.979011
179	0.979929	0.979929
180	0.980847	0.980847
181	0.981765	0.981765
182	0.982683	0.982683
183	0.983601	0.983601
184	0.984519	0.984519
185	0.985437	0.985437
186	0.986356	0.986356
187	0.987274	0.987274
188	0.988192	0.988192
189	0.98911	0.98911
190	0.989371	0.989371
191	0.989632	0.989632
192	0.989892	0.989892
193	0.990153	0.990153
194	0.990414	0.990414
195	0.990675	0.990675
196	0.990935	0.990935
197	0.991196	0.991196
198	0.991457	0.991457
199	0.991718	0.991718
200	0.991978	0.991978
201	0.992239	0.992239
202	0.9925	0.9925
203	0.992096	0.992096
204	0.991693	0.991693
205	0.991289	0.991289
206	0.990886	0.990886
207	0.990482	0.990482
208	0.990079	0.990079
209	0.989675	0.989675
210	0.989271	0.989271
211	0.988868	0.988868
212	0.988464	0.988464
213	0.988061	0.988061
214	0.987657	0.987657
215	0.987254	0.987254
216	0.98685	0.98685
217	0.986969	0.986969
218	0.987088	0.987088
219	0.987207	0.987207
220	0.987326	0.987326
221	0.987445	0.987445
222	0.987564	0.987564
223	0.987683	0.987683
224	0.987802	0.987802
225	0.987921	0.987921
226	0.988039	0.988039
227	0.988158	0.988158
228	0.988277	0.988277
229	0.988396	0.988396
230	0.988515	0.988515
231	0.988634	0.988634
232	0.988753	0.988753
233	0.988872	0.988872
234	0.988991	0.988991
235	0.98911	0.98911
236	0.989263	0.989756
237	0.989416	0.990401
238	0.989569	0.991047
239	0.989721	0.991693
240	0.989874	0.992339
241	0.990027	0.992984
242	0.99018	0.99363
243	0.990333	0.994276
244	0.990486	0.994921
245	0.990639	0.995567
246	0.990791	0.996213
247	0.990944	0.996859
248	0.991097	0.997504
249	0.99125	0.99815
250	0.99154	0.998009
251	0.99183	0.997868
252	0.99212	0.997726
253	0.99241	0.997585
254	0.9927	0.997444
255	0.99299	0.997302
256	0.99328	0.997161
257	0.99357	0.99702
258	0.99386	0.996879
259	0.99415	0.996738
260	0.99444	0.996596
261	0.99473	0.996455
262	0.99502	0.996314
263	0.99531	0.996173
264	0.9956	0.996031
265	0.99589	0.99589
266	0.996064	0.996064
267	0.996238	0.996238
268	0.996412	0.996412
269	0.996585	0.996585
270	0.996759	0.996759
271	0.996933	0.996933
272	0.997107	0.997107
273	0.997281	0.997281
274	0.997455	0.997455
275	0.997628	0.997628
276	0.997802	0.997802
277	0.997976	0.997976
278	0.99815	0.99815
279	0.99589	0.99815
280	0.99363	0.99815
281	0.99137	0.99815
282	0.98911	0.99815
283	0.95634	0.99815
284	0.92357	0.99815
285	0.883455	0.99815
286	0.84334	0.99815
287	0.820743	0.99815
288	0.798147	/
289	0.77555	/
290	0.761425	/
291	0.7473	/
292	0.733175	/
293	0.71905	/
294	0.70888	/
295	0.69871	/
296	0.68854	/
297	0.67837	/
298	0.6682	/
299	0.6682	/
300	0.6682	/
