# Supplementary material for: Deep learning-based rice pest detection research
Source: PLoS One. 2024 Nov 7;19(11):e0313387. doi: 10.1371/journal.pone.0313387 (PMC11542820; doi:10.1371/journal.pone.0313387)
Supplement: S1 Data — (ZIP) [file pone.0313387.s001.zip › Fig1.Metric AP@0.5:0.95.xlsx]

## Sheet: Sheet1
epochs	Smooth	Results
0	0.30322	/
1	0.38265	/
2	0.45136	/
3	0.51651	/
4	0.6	0.6
5	0.604264	0.604264
6	0.608529	0.608529
7	0.612793	0.612793
8	0.617057	0.617057
9	0.621321	0.621321
10	0.625586	0.625586
11	0.62985	0.62985
12	0.632939	0.632939
13	0.636028	0.636028
14	0.639118	0.639118
15	0.642207	0.642207
16	0.645296	0.645296
17	0.648385	0.648385
18	0.651475	0.651475
19	0.654564	0.654564
20	0.657653	0.657653
21	0.660742	0.660742
22	0.663832	0.663832
23	0.666921	0.666921
24	0.67001	0.67001
25	0.672344	0.672344
26	0.674678	0.674678
27	0.677012	0.677012
28	0.679345	0.679345
29	0.681679	0.681679
30	0.684013	0.684013
31	0.686347	0.686347
32	0.688681	0.688681
33	0.691015	0.691015
34	0.693348	0.693348
35	0.695682	0.695682
36	0.698016	0.698016
37	0.70035	0.70035
38	0.702836	0.702836
39	0.705323	0.705323
40	0.707809	0.707809
41	0.710296	0.710296
42	0.712782	0.712782
43	0.715269	0.715269
44	0.717755	0.717755
45	0.720241	0.720241
46	0.722728	0.722728
47	0.725214	0.725214
48	0.727701	0.727701
49	0.730187	0.730187
50	0.732674	0.732674
51	0.73516	0.73516
52	0.7372	0.7372
53	0.73924	0.73924
54	0.74128	0.74128
55	0.74332	0.74332
56	0.74536	0.74536
57	0.7474	0.7474
58	0.74944	0.74944
59	0.75148	0.75148
60	0.75352	0.75352
61	0.75556	0.75556
62	0.7576	0.7576
63	0.75964	0.75964
64	0.76168	0.76168
65	0.76372	0.76372
66	0.764969	0.764969
67	0.766219	0.766219
68	0.767468	0.767468
69	0.768717	0.768717
70	0.769967	0.769967
71	0.771216	0.771216
72	0.772465	0.772465
73	0.773715	0.773715
74	0.774964	0.774964
75	0.776213	0.776213
76	0.777463	0.777463
77	0.778712	0.778712
78	0.779961	0.779961
79	0.781211	0.781211
80	0.78246	0.78246
81	0.784393	0.784393
82	0.786327	0.786327
83	0.78826	0.78826
84	0.790193	0.790193
85	0.792127	0.792127
86	0.79406	0.79406
87	0.795993	0.795993
88	0.797927	0.797927
89	0.79986	0.79986
90	0.801793	0.801793
91	0.803727	0.803727
92	0.80566	0.80566
93	0.807222	0.807222
94	0.808783	0.808783
95	0.810345	0.810345
96	0.811907	0.811907
97	0.813468	0.813468
98	0.81503	0.81503
99	0.816592	0.816592
100	0.818153	0.818153
101	0.819715	0.819715
102	0.821277	0.821277
103	0.822838	0.822838
104	0.8244	0.8244
105	0.825442	0.825442
106	0.826483	0.826483
107	0.827525	0.827525
108	0.828567	0.828567
109	0.829608	0.829608
110	0.83065	0.83065
111	0.831692	0.831692
112	0.832733	0.832733
113	0.833775	0.833775
114	0.834817	0.834817
115	0.835858	0.835858
116	0.8369	0.8369
117	0.837752	0.837752
118	0.838604	0.838604
119	0.839455	0.839455
120	0.840307	0.840307
121	0.841159	0.841159
122	0.842011	0.842011
123	0.842863	0.842863
124	0.843715	0.843715
125	0.844566	0.844566
126	0.845418	0.845418
127	0.84627	0.84627
128	0.847122	0.847122
129	0.847974	0.847974
130	0.848825	0.848825
131	0.849677	0.849677
132	0.850529	0.850529
133	0.851381	0.851381
134	0.852233	0.852233
135	0.853085	0.853085
136	0.853936	0.853936
137	0.854788	0.854788
138	0.85564	0.85564
139	0.856889	0.856889
140	0.858139	0.858139
141	0.859388	0.859388
142	0.860637	0.860637
143	0.861887	0.861887
144	0.863136	0.863136
145	0.864385	0.864385
146	0.865635	0.865635
147	0.866884	0.866884
148	0.868133	0.868133
149	0.869383	0.869383
150	0.870632	0.870632
151	0.871881	0.871881
152	0.873131	0.873131
153	0.87438	0.87438
154	0.875105	0.875105
155	0.87583	0.87583
156	0.876555	0.876555
157	0.87728	0.87728
158	0.878005	0.878005
159	0.87873	0.87873
160	0.879455	0.879455
161	0.88018	0.88018
162	0.880905	0.880905
163	0.88163	0.88163
164	0.882355	0.882355
165	0.88308	0.88308
166	0.883805	0.883805
167	0.88453	0.88453
168	0.885255	0.885255
169	0.88598	0.88598
170	0.886456	0.886456
171	0.886932	0.886932
172	0.887408	0.887408
173	0.887884	0.887884
174	0.88836	0.88836
175	0.888836	0.888836
176	0.889312	0.889312
177	0.889788	0.889788
178	0.890264	0.890264
179	0.89074	0.89074
180	0.891216	0.891216
181	0.891692	0.891692
182	0.892168	0.892168
183	0.892644	0.892644
184	0.89312	0.89312
185	0.893417	0.893417
186	0.893715	0.893715
187	0.894012	0.894012
188	0.894309	0.894309
189	0.894607	0.894607
190	0.894904	0.894904
191	0.895201	0.895201
192	0.895499	0.895499
193	0.895796	0.895796
194	0.896093	0.896093
195	0.896391	0.896391
196	0.896688	0.896688
197	0.896985	0.896985
198	0.897283	0.897283
199	0.89758	0.89758
200	0.898353	0.898353
201	0.899127	0.899127
202	0.8999	0.8999
203	0.900673	0.900673
204	0.901447	0.901447
205	0.90222	0.90222
206	0.902993	0.902993
207	0.903767	0.903767
208	0.90454	0.90454
209	0.905313	0.905313
210	0.906087	0.906087
211	0.90686	0.90686
212	0.907633	0.907633
213	0.908407	0.908407
214	0.90918	0.90918
215	0.909524	0.909524
216	0.909868	0.909868
217	0.910212	0.910212
218	0.910555	0.910555
219	0.910899	0.910899
220	0.911243	0.911243
221	0.911587	0.911587
222	0.911931	0.911931
223	0.912275	0.912275
224	0.912618	0.912618
225	0.912962	0.912962
226	0.913306	0.913306
227	0.91365	0.91365
228	0.914199	0.914199
229	0.914748	0.914748
230	0.915298	0.915298
231	0.915847	0.915847
232	0.916396	0.916396
233	0.916945	0.916945
234	0.917495	0.917495
235	0.918044	0.918044
236	0.918593	0.918593
237	0.919142	0.919142
238	0.919692	0.919692
239	0.920241	0.920241
240	0.92079	0.92079
241	0.920611	0.920611
242	0.920432	0.920432
243	0.920253	0.920253
244	0.920074	0.920074
245	0.919895	0.919895
246	0.919716	0.919716
247	0.919537	0.919537
248	0.919358	0.919358
249	0.919179	0.919179
250	0.919	0.919
251	0.919343	0.919343
252	0.919686	0.919686
253	0.920029	0.920029
254	0.920372	0.920372
255	0.920715	0.920715
256	0.921058	0.921058
257	0.921402	0.921402
258	0.921745	0.921745
259	0.922088	0.922088
260	0.922431	0.922431
261	0.922774	0.922774
262	0.923117	0.923117
263	0.92346	0.92346
264	0.923779	0.923779
265	0.924099	0.924099
266	0.924418	0.924418
267	0.924737	0.924737
268	0.925056	0.925056
269	0.925376	0.925376
270	0.925695	0.925695
271	0.926014	0.926014
272	0.926334	0.926334
273	0.926653	0.926653
274	0.926972	0.926972
275	0.927291	0.927291
276	0.927611	0.927611
277	0.92793	0.92793
278	0.921236	0.928078
279	0.914543	0.928227
280	0.907849	0.928375
281	0.901155	0.928523
282	0.894461	0.928672
283	0.887768	0.92882
284	0.881074	0.928968
285	0.87438	0.929117
286	0.854747	0.929265
287	0.835113	0.929413
288	0.81548	/
289	0.804592	/
290	0.793704	/
291	0.782816	/
292	0.771928	/
293	0.76104	/
294	0.84582	/
295	0.9306	/
296	0.8482	/
297	0.7658	/
298	0.6834	/
299	0.6834	/
300	0.6834	/
