# Supplementary material for: Deep learning-based rice pest detection research
Source: PLoS One. 2024 Nov 7;19(11):e0313387. doi: 10.1371/journal.pone.0313387 (PMC11542820; doi:10.1371/journal.pone.0313387)
Supplement: S1 Data — (ZIP) [file pone.0313387.s001.zip › Fig1.Metric Precision (loU=0.5).xlsx]

## Sheet: Sheet1
epochs	Smooth	Results
0	0.25043	/
1	0.32143	/
2	0.40534	/
3	0.44514	/
4	0.48494	/
5	0.50565	/
6	0.52636	/
7	0.54707	/
8	0.56778	0.56778
9	0.574353	0.574353
10	0.580927	0.580927
11	0.5875	0.5875
12	0.594073	0.594073
13	0.600647	0.600647
14	0.60722	0.60722
15	0.613793	0.613793
16	0.620367	0.620367
17	0.62694	0.62694
18	0.633395	0.633395
19	0.639849	0.639849
20	0.646304	0.646304
21	0.652758	0.652758
22	0.659213	0.659213
23	0.665667	0.665667
24	0.672122	0.672122
25	0.678576	0.678576
26	0.685031	0.685031
27	0.691485	0.691485
28	0.69794	0.69794
29	0.703534	0.703534
30	0.709128	0.709128
31	0.714722	0.714722
32	0.720316	0.720316
33	0.72591	0.72591
34	0.731504	0.731504
35	0.737098	0.737098
36	0.742692	0.742692
37	0.748286	0.748286
38	0.75388	0.75388
39	0.758632	0.758632
40	0.763383	0.763383
41	0.768135	0.768135
42	0.772887	0.772887
43	0.777638	0.777638
44	0.78239	0.78239
45	0.787142	0.787142
46	0.791893	0.791893
47	0.796645	0.796645
48	0.801397	0.801397
49	0.806148	0.806148
50	0.8109	0.8109
51	0.813962	0.813962
52	0.817023	0.817023
53	0.820085	0.820085
54	0.823146	0.823146
55	0.826208	0.826208
56	0.829269	0.829269
57	0.832331	0.832331
58	0.835392	0.835392
59	0.838454	0.838454
60	0.841515	0.841515
61	0.844577	0.844577
62	0.847638	0.847638
63	0.8507	0.8507
64	0.853312	0.853312
65	0.855924	0.855924
66	0.858536	0.858536
67	0.861149	0.861149
68	0.863761	0.863761
69	0.866373	0.866373
70	0.868985	0.868985
71	0.871597	0.871597
72	0.874209	0.874209
73	0.876821	0.876821
74	0.879434	0.879434
75	0.882046	0.882046
76	0.884658	0.884658
77	0.88727	0.88727
78	0.889565	0.889565
79	0.891861	0.891861
80	0.894156	0.894156
81	0.896451	0.896451
82	0.898747	0.898747
83	0.901042	0.901042
84	0.903337	0.903337
85	0.905633	0.905633
86	0.907928	0.907928
87	0.910223	0.910223
88	0.912519	0.912519
89	0.914814	0.914814
90	0.917109	0.917109
91	0.919405	0.919405
92	0.9217	0.9217
93	0.923189	0.923189
94	0.924678	0.924678
95	0.926168	0.926168
96	0.927657	0.927657
97	0.929146	0.929146
98	0.930635	0.930635
99	0.932125	0.932125
100	0.933614	0.933614
101	0.935103	0.935103
102	0.936592	0.936592
103	0.938082	0.938082
104	0.939571	0.939571
105	0.94106	0.94106
106	0.941934	0.941934
107	0.942809	0.942809
108	0.943683	0.943683
109	0.944558	0.944558
110	0.945432	0.945432
111	0.946306	0.946306
112	0.947181	0.947181
113	0.948055	0.948055
114	0.948929	0.948929
115	0.949804	0.949804
116	0.950678	0.950678
117	0.951553	0.951553
118	0.952427	0.952427
119	0.953301	0.953301
120	0.954176	0.954176
121	0.95505	0.95505
122	0.955556	0.955556
123	0.956062	0.956062
124	0.956568	0.956568
125	0.957074	0.957074
126	0.957579	0.957579
127	0.958085	0.958085
128	0.958591	0.958591
129	0.959097	0.959097
130	0.959603	0.959603
131	0.960109	0.960109
132	0.960615	0.960615
133	0.961121	0.961121
134	0.961626	0.961626
135	0.962132	0.962132
136	0.962638	0.962638
137	0.963144	0.963144
138	0.96365	0.96365
139	0.964496	0.964496
140	0.965341	0.965341
141	0.966187	0.966187
142	0.967033	0.967033
143	0.967879	0.967879
144	0.968724	0.968724
145	0.96957	0.96957
146	0.970416	0.970416
147	0.971261	0.971261
148	0.972107	0.972107
149	0.972953	0.972953
150	0.973799	0.973799
151	0.974644	0.974644
152	0.97549	0.97549
153	0.976028	0.976028
154	0.976565	0.976565
155	0.977102	0.977102
156	0.97764	0.97764
157	0.978178	0.978178
158	0.978715	0.978715
159	0.979252	0.979252
160	0.97979	0.97979
161	0.980328	0.980328
162	0.980865	0.980865
163	0.981402	0.981402
164	0.98194	0.98194
165	0.982478	0.982478
166	0.983015	0.983015
167	0.983553	0.983553
168	0.98409	0.98409
169	0.984233	0.984233
170	0.984377	0.984377
171	0.98452	0.98452
172	0.984663	0.984663
173	0.984807	0.984807
174	0.98495	0.98495
175	0.985093	0.985093
176	0.985237	0.985237
177	0.98538	0.98538
178	0.985523	0.985523
179	0.985667	0.985667
180	0.98581	0.98581
181	0.985953	0.985953
182	0.986097	0.986097
183	0.98624	0.98624
184	0.986442	0.986442
185	0.986644	0.986644
186	0.986846	0.986846
187	0.987047	0.987047
188	0.987249	0.987249
189	0.987451	0.987451
190	0.987653	0.987653
191	0.987855	0.987855
192	0.988057	0.988057
193	0.988259	0.988259
194	0.988461	0.988461
195	0.988662	0.988662
196	0.988864	0.988864
197	0.989066	0.989066
198	0.989268	0.989268
199	0.98947	0.98947
200	0.98947	0.98947
201	0.98947	0.98947
202	0.98947	0.98947
203	0.98947	0.98947
204	0.98947	0.98947
205	0.98947	0.98947
206	0.98947	0.98947
207	0.98947	0.98947
208	0.98947	0.98947
209	0.98947	0.98947
210	0.98947	0.98947
211	0.98947	0.98947
212	0.98947	0.98947
213	0.98947	0.98947
214	0.9893	0.9893
215	0.98913	0.98913
216	0.98896	0.98896
217	0.98879	0.98879
218	0.98862	0.98862
219	0.98845	0.98845
220	0.98828	0.98828
221	0.98811	0.98811
222	0.98794	0.98794
223	0.98777	0.98777
224	0.9876	0.9876
225	0.98743	0.98743
226	0.98726	0.98726
227	0.98709	0.98709
228	0.98692	0.98692
229	0.98675	0.98675
230	0.98658	0.98658
231	0.98641	0.98641
232	0.98624	0.98624
233	0.986471	0.986471
234	0.986701	0.986701
235	0.986932	0.986932
236	0.987163	0.987163
237	0.987394	0.987394
238	0.987624	0.987624
239	0.987855	0.987855
240	0.988086	0.988086
241	0.988316	0.988316
242	0.988547	0.988547
243	0.988778	0.988778
244	0.989009	0.989009
245	0.989239	0.989239
246	0.98947	0.98947
247	0.989884	0.989884
248	0.990298	0.990298
249	0.990712	0.990712
250	0.991125	0.991125
251	0.991539	0.991539
252	0.991953	0.991953
253	0.992367	0.992367
254	0.992781	0.992781
255	0.993195	0.993195
256	0.993608	0.993608
257	0.994022	0.994022
258	0.994436	0.994436
259	0.99485	0.99485
260	0.994648	0.994648
261	0.994446	0.994446
262	0.994244	0.994244
263	0.994043	0.994043
264	0.993841	0.993841
265	0.993639	0.993639
266	0.993437	0.993437
267	0.993235	0.993235
268	0.993033	0.993033
269	0.992831	0.992831
270	0.992629	0.992629
271	0.992428	0.992428
272	0.992226	0.992226
273	0.992024	0.992024
274	0.991822	0.991822
275	0.99162	0.99162
276	0.99162	0.99162
277	0.99162	0.99162
278	0.99162	0.99162
279	0.99162	0.99162
280	0.99162	0.99162
281	0.99162	0.99162
282	0.99162	0.99162
283	0.99162	0.99162
284	0.99162	0.99162
285	0.99162	0.99162
286	0.984927	0.99162
287	0.978233	0.99162
288	0.97154	/
289	0.89936	/
290	0.87761	/
291	0.85586	/
292	0.83411	/
293	0.811367	/
294	0.788623	/
295	0.76588	/
296	0.749864	/
297	0.733848	/
298	0.717832	/
299	0.701816	/
300	0.6858	/
