# Supplementary material for: Deep learning-based rice pest detection research
Source: PLoS One. 2024 Nov 7;19(11):e0313387. doi: 10.1371/journal.pone.0313387 (PMC11542820; doi:10.1371/journal.pone.0313387)
Supplement: S1 Data — (ZIP) [file pone.0313387.s001.zip › Fig1.Metric Recall (loU0.5).xlsx]

## Sheet: Sheet1
epochs	Smooth	Results
0	0.30514	/
1	0.39413	/
2	0.47224	/
3	0.53453	/
4	0.59978	/
5	0.609667	/
6	0.619553	/
7	0.62944	/
8	0.639327	/
9	0.649213	/
10	0.6591	0.6591
11	0.665428	0.665428
12	0.671756	0.671756
13	0.678084	0.678084
14	0.684412	0.684412
15	0.69074	0.69074
16	0.697068	0.697068
17	0.703396	0.703396
18	0.709724	0.709724
19	0.716052	0.716052
20	0.72238	0.72238
21	0.727324	0.727324
22	0.732268	0.732268
23	0.737212	0.737212
24	0.742156	0.742156
25	0.7471	0.7471
26	0.752044	0.752044
27	0.756988	0.756988
28	0.761932	0.761932
29	0.766876	0.766876
30	0.77182	0.77182
31	0.775445	0.775445
32	0.779071	0.779071
33	0.782696	0.782696
34	0.786321	0.786321
35	0.789947	0.789947
36	0.793572	0.793572
37	0.797197	0.797197
38	0.800823	0.800823
39	0.804448	0.804448
40	0.808073	0.808073
41	0.811699	0.811699
42	0.815324	0.815324
43	0.818949	0.818949
44	0.822575	0.822575
45	0.8262	0.8262
46	0.829705	0.829705
47	0.833211	0.833211
48	0.836716	0.836716
49	0.840222	0.840222
50	0.843727	0.843727
51	0.847233	0.847233
52	0.850738	0.850738
53	0.854244	0.854244
54	0.857749	0.857749
55	0.861255	0.861255
56	0.86476	0.86476
57	0.867193	0.867193
58	0.869626	0.869626
59	0.872059	0.872059
60	0.874492	0.874492
61	0.876925	0.876925
62	0.879358	0.879358
63	0.881792	0.881792
64	0.884225	0.884225
65	0.886658	0.886658
66	0.889091	0.889091
67	0.891524	0.891524
68	0.893957	0.893957
69	0.89639	0.89639
70	0.898251	0.898251
71	0.900112	0.900112
72	0.901974	0.901974
73	0.903835	0.903835
74	0.905696	0.905696
75	0.907557	0.907557
76	0.909418	0.909418
77	0.911279	0.911279
78	0.913141	0.913141
79	0.915002	0.915002
80	0.916863	0.916863
81	0.918724	0.918724
82	0.920585	0.920585
83	0.922446	0.922446
84	0.924308	0.924308
85	0.926169	0.926169
86	0.92803	0.92803
87	0.929019	0.929019
88	0.930007	0.930007
89	0.930996	0.930996
90	0.931985	0.931985
91	0.932973	0.932973
92	0.933962	0.933962
93	0.934951	0.934951
94	0.935939	0.935939
95	0.936928	0.936928
96	0.937917	0.937917
97	0.938905	0.938905
98	0.939894	0.939894
99	0.940883	0.940883
100	0.941871	0.941871
101	0.94286	0.94286
102	0.943849	0.943849
103	0.944837	0.944837
104	0.945826	0.945826
105	0.946815	0.946815
106	0.947804	0.947804
107	0.948793	0.948793
108	0.949781	0.949781
109	0.95077	0.95077
110	0.951759	0.951759
111	0.952747	0.952747
112	0.953736	0.953736
113	0.954725	0.954725
114	0.955714	0.955714
115	0.956703	0.956703
116	0.957691	0.957691
117	0.95868	0.95868
118	0.959174	0.959174
119	0.959669	0.959669
120	0.960163	0.960163
121	0.960658	0.960658
122	0.961152	0.961152
123	0.961646	0.961646
124	0.962141	0.962141
125	0.962635	0.962635
126	0.963129	0.963129
127	0.963624	0.963624
128	0.964118	0.964118
129	0.964612	0.964612
130	0.965107	0.965107
131	0.965601	0.965601
132	0.966096	0.966096
133	0.96659	0.96659
134	0.967198	0.967198
135	0.967807	0.967807
136	0.968415	0.968415
137	0.969024	0.969024
138	0.969632	0.969632
139	0.970241	0.970241
140	0.970849	0.970849
141	0.971458	0.971458
142	0.972066	0.972066
143	0.972675	0.972675
144	0.973283	0.973283
145	0.973892	0.973892
146	0.9745	0.9745
147	0.974994	0.974994
148	0.975489	0.975489
149	0.975983	0.975983
150	0.976477	0.976477
151	0.976972	0.976972
152	0.977466	0.977466
153	0.977961	0.977961
154	0.978455	0.978455
155	0.978949	0.978949
156	0.979444	0.979444
157	0.979938	0.979938
158	0.980433	0.980433
159	0.980927	0.980927
160	0.981421	0.981421
161	0.981916	0.981916
162	0.98241	0.98241
163	0.982719	0.982719
164	0.983029	0.983029
165	0.983338	0.983338
166	0.983648	0.983648
167	0.983957	0.983957
168	0.984266	0.984266
169	0.984576	0.984576
170	0.984885	0.984885
171	0.985194	0.985194
172	0.985504	0.985504
173	0.985813	0.985813
174	0.986123	0.986123
175	0.986432	0.986432
176	0.986741	0.986741
177	0.987051	0.987051
178	0.98736	0.98736
179	0.987069	0.987069
180	0.986778	0.986778
181	0.986486	0.986486
182	0.986195	0.986195
183	0.985904	0.985904
184	0.985613	0.985613
185	0.985322	0.985322
186	0.985031	0.985031
187	0.984739	0.984739
188	0.984448	0.984448
189	0.984157	0.984157
190	0.983866	0.983866
191	0.983575	0.983575
192	0.983284	0.983284
193	0.982992	0.982992
194	0.982701	0.982701
195	0.98241	0.98241
196	0.982585	0.982585
197	0.982759	0.982759
198	0.982934	0.982934
199	0.983109	0.983109
200	0.983284	0.983284
201	0.983458	0.983458
202	0.983633	0.983633
203	0.983808	0.983808
204	0.983982	0.983982
205	0.984157	0.984157
206	0.984332	0.984332
207	0.984506	0.984506
208	0.984681	0.984681
209	0.984856	0.984856
210	0.985031	0.985031
211	0.985205	0.985205
212	0.98538	0.98538
213	0.985829	0.985829
214	0.986278	0.986278
215	0.986727	0.986727
216	0.987176	0.987176
217	0.987625	0.987625
218	0.988075	0.988075
219	0.988524	0.988524
220	0.988973	0.988973
221	0.989422	0.989422
222	0.989871	0.989871
223	0.99032	0.99032
224	0.990135	0.990135
225	0.98995	0.98995
226	0.989765	0.989765
227	0.98958	0.98958
228	0.989395	0.989395
229	0.98921	0.98921
230	0.989025	0.989025
231	0.98884	0.98884
232	0.988655	0.988655
233	0.98847	0.98847
234	0.988285	0.988285
235	0.9881	0.9881
236	0.987915	0.987915
237	0.98773	0.98773
238	0.987545	0.987545
239	0.98736	0.98736
240	0.987669	0.987669
241	0.987977	0.987977
242	0.988286	0.988286
243	0.988595	0.988595
244	0.988904	0.988904
245	0.989213	0.989213
246	0.989521	0.989521
247	0.98983	0.98983
248	0.990139	0.990139
249	0.990448	0.990448
250	0.990756	0.990756
251	0.991065	0.991065
252	0.991374	0.991374
253	0.991683	0.991683
254	0.991991	0.991991
255	0.9923	0.9923
256	0.9923	0.9923
257	0.9923	0.9923
258	0.9923	0.9923
259	0.9923	0.9923
260	0.9923	0.9923
261	0.9923	0.9923
262	0.9923	0.9923
263	0.9923	0.9923
264	0.9923	0.9923
265	0.9923	0.9923
266	0.9923	0.9923
267	0.9923	0.9923
268	0.9923	0.9923
269	0.9923	0.9923
270	0.9923	0.9923
271	0.9923	0.9923
272	0.9923	0.9923
273	0.9923	0.9923
274	0.9923	0.9923
275	0.9923	0.9923
276	0.9923	0.9923
277	0.9923	0.9923
278	0.9923	0.9923
279	0.9923	0.9923
280	0.9923	0.9923
281	0.9923	0.9923
282	0.9923	0.9923
283	0.9923	0.9923
284	0.9923	0.9923
285	0.9923	0.9923
286	0.9923	0.9923
287	0.98192	0.9923
288	0.97154	/
289	0.89936	/
290	0.87761	/
291	0.85586	/
292	0.83411	/
293	0.811367	/
294	0.788623	/
295	0.76588	/
296	0.749864	/
297	0.733848	/
298	0.717832	/
299	0.701816	/
300	0.6858	/
