# Supplementary material for: Deep learning-based rice pest detection research
Source: PLoS One. 2024 Nov 7;19(11):e0313387. doi: 10.1371/journal.pone.0313387 (PMC11542820; doi:10.1371/journal.pone.0313387)
Supplement: S1 Data — (ZIP) [file pone.0313387.s001.zip › Fig1.Train Box Loss.xlsx]

## Sheet: Sheet1
epochs	smooth	result
0	4.95246	10
1	5.95143	9.8652
2	6.88005	9.7589
3	7.5554	9.63521
4	8.35739	9.56987
5	9.03275	9.48962
6	9.44078	9.44078
7	8.76542	8.76542
8	8.49105	8.49105
9	8.21669	8.21669
10	8.07599	8.07599
11	7.93529	7.93529
12	7.79459	7.79459
13	7.65389	7.65389
14	7.52492	7.52492
15	7.39594	7.39594
16	7.26697	7.26697
17	7.138	7.138
18	7.00902	7.00902
19	6.88005	6.88005
20	6.7499	6.7499
21	6.61975	6.61975
22	6.48961	6.48961
23	6.35946	6.35946
24	6.21173	6.21173
25	6.06399	6.06399
26	5.91625	5.91625
27	5.76852	5.76852
28	5.65831	5.65831
29	5.54809	5.54809
30	5.43788	5.43788
31	5.32766	5.32766
32	5.21744	5.21744
33	5.10723	5.10723
34	5.01226	5.01226
35	4.91728	4.91728
36	4.82231	4.82231
37	4.72734	4.72734
38	4.64895	4.64895
39	4.57056	4.57056
40	4.49217	4.49217
41	4.41378	4.41378
42	4.33539	4.33539
43	4.257	4.257
44	4.17861	4.17861
45	4.08816	4.08816
46	3.99771	3.99771
47	3.90726	3.90726
48	3.81682	3.81682
49	3.72637	3.72637
50	3.63592	3.63592
51	3.54547	3.54547
52	3.4845	3.4845
53	3.42353	3.42353
54	3.36256	3.36256
55	3.30159	3.30159
56	3.24062	3.24062
57	3.17965	3.17965
58	3.11533	3.11533
59	3.05101	3.05101
60	2.98669	2.98669
61	2.92237	2.92237
62	2.85805	2.85805
63	2.79373	2.79373
64	2.72941	2.72941
65	2.66469	2.66469
66	2.59997	2.59997
67	2.53524	2.53524
68	2.47052	2.47052
69	2.4058	2.4058
70	2.36359	2.36359
71	2.32138	2.32138
72	2.27917	2.27917
73	2.23696	2.23696
74	2.19475	2.19475
75	2.15254	2.15254
76	2.11033	2.11033
77	2.06812	2.06812
78	2.02591	2.02591
79	1.9912	1.9912
80	1.9565	1.9565
81	1.92179	1.92179
82	1.88709	1.88709
83	1.85238	1.85238
84	1.81767	1.81767
85	1.78297	1.78297
86	1.74826	1.74826
87	1.71356	1.71356
88	1.67885	1.67885
89	1.64414	1.64414
90	1.60944	1.60944
91	1.57473	1.57473
92	1.54003	1.54003
93	1.50532	1.50532
94	1.47393	1.47393
95	1.44255	1.44255
96	1.41116	1.41116
97	1.37977	1.37977
98	1.34839	1.34839
99	1.317	1.317
100	1.28561	1.28561
101	1.25422	1.25422
102	1.22284	1.22284
103	1.19145	1.19145
104	1.16006	1.16006
105	1.12868	1.12868
106	1.09729	1.09729
107	1.08221	1.08221
108	1.06714	1.06714
109	1.05207	1.05207
110	1.03699	1.03699
111	1.02191	1.02191
112	1.00684	1.00684
113	0.991765	0.991765
114	0.97669	0.97669
115	0.961615	0.961615
116	0.94654	0.94654
117	0.931465	0.931465
118	0.91639	0.91639
119	0.901315	0.901315
120	0.88624	0.88624
121	0.865135	0.865135
122	0.84403	0.84403
123	0.822925	0.822925
124	0.80182	0.80182
125	0.781497	0.781497
126	0.761173	0.761173
127	0.74085	0.74085
128	0.720527	0.720527
129	0.700203	0.700203
130	0.67988	0.67988
131	0.659557	0.659557
132	0.639233	0.639233
133	0.61891	0.61891
134	0.61489	0.61489
135	0.61087	0.61087
136	0.60685	0.60685
137	0.60283	0.60283
138	0.59881	0.59881
139	0.59479	0.59479
140	0.59077	0.59077
141	0.571424	0.571424
142	0.552077	0.552077
143	0.532731	0.532731
144	0.513385	0.513385
145	0.494039	0.494039
146	0.474693	0.474693
147	0.455346	0.455346
148	0.436	0.436
149	0.42997	0.42997
150	0.42394	0.42394
151	0.41791	0.41791
152	0.41188	0.41188
153	0.40585	0.40585
154	0.39982	0.39982
155	0.39379	0.39379
156	0.391445	0.391445
157	0.3891	0.3891
158	0.386755	0.386755
159	0.38441	0.38441
160	0.382065	0.382065
161	0.37972	0.37972
162	0.377375	0.377375
163	0.37503	0.37503
164	0.372685	0.372685
165	0.37034	0.37034
166	0.367995	0.367995
167	0.36565	0.36565
168	0.355977	0.355977
169	0.346304	0.346304
170	0.336631	0.336631
171	0.326958	0.326958
172	0.317284	0.317284
173	0.307611	0.307611
174	0.297938	0.297938
175	0.288265	0.288265
176	0.278592	0.278592
177	0.268919	0.268919
178	0.259246	0.259246
179	0.249573	0.249573
180	0.239899	0.239899
181	0.230226	0.230226
182	0.220553	0.220553
183	0.21088	0.21088
184	0.21088	0.21088
185	0.21088	0.21088
186	0.21088	0.21088
187	0.21088	0.21088
188	0.21088	0.21088
189	0.21088	0.21088
190	0.21088	0.21088
191	0.21088	0.21088
192	0.21088	0.21088
193	0.21088	0.21088
194	0.21088	0.21088
195	0.21088	0.21088
196	0.21088	0.21088
197	0.21088	0.21088
198	0.21088	0.21088
199	0.209004	0.209004
200	0.207128	0.207128
201	0.205252	0.205252
202	0.203376	0.203376
203	0.2015	0.2015
204	0.199624	0.199624
205	0.197748	0.197748
206	0.195872	0.195872
207	0.193996	0.193996
208	0.19212	0.19212
209	0.190244	0.190244
210	0.188368	0.188368
211	0.186492	0.186492
212	0.184616	0.184616
213	0.18274	0.18274
214	0.175706	0.175706
215	0.168671	0.168671
216	0.161637	0.161637
217	0.154603	0.154603
218	0.147568	0.147568
219	0.140534	0.140534
220	0.133499	0.133499
221	0.126465	0.126465
222	0.119431	0.119431
223	0.112396	0.112396
224	0.105362	0.105362
225	0.0983275	0.0983275
226	0.0912931	0.0912931
227	0.0842587	0.0842587
228	0.0772244	0.0772244
229	0.07019	0.07019
230	0.07019	0.07019
231	0.07019	0.07019
232	0.07019	0.07019
233	0.07019	0.07019
234	0.07019	0.07019
235	0.07019	0.07019
236	0.07019	0.07019
237	0.07019	0.07019
238	0.07019	0.07019
239	0.07019	0.07019
240	0.07019	0.07019
241	0.07019	0.07019
242	0.07019	0.07019
243	0.07019	0.07019
244	0.0681931	0.0681931
245	0.0661962	0.0661962
246	0.0641992	0.0641992
247	0.0622023	0.0622023
248	0.0602054	0.0602054
249	0.0582085	0.0582085
250	0.0562115	0.0562115
251	0.0542146	0.0542146
252	0.0522177	0.0522177
253	0.0502208	0.0502208
254	0.0482238	0.0482238
255	0.0462269	0.0462269
256	0.04423	0.04423
257	0.0431189	0.0431189
258	0.0420078	0.0420078
259	0.0408967	0.0408967
260	0.0397856	0.0397856
261	0.0386744	0.0386744
262	0.0375633	0.0375633
263	0.0364522	0.0364522
264	0.0353411	0.0353411
265	0.03423	0.03423
266	0.0333371	0.0333371
267	0.0324443	0.0324443
268	0.0315514	0.0315514
269	0.0306586	0.0306586
270	0.0297657	0.0297657
271	0.0288729	0.0288729
272	0.02798	0.02798
273	0.026419	0.026419
274	0.024858	0.024858
275	0.023297	0.023297
276	0.021736	0.021736
277	0.020175	0.020175
278	0.018614	0.018614
279	0.017053	0.017053
280	0.015492	0.015492
281	0.013931	0.013931
282	0.01237	0.01237
283	0.01237	0.01237
284	0.01237	0.01237
285	0.01237	0.01237
286	0.01237	0.01237
287	0.01237	0.01237
288	0.01237	0.01237
289	0.01237	0.01237
290	0.01237	0.01237
291	0.01237	0.01237
292	0.01237	0.01237
293	0.01237	0.01237
294	0.01237	0.01237
295	0.01237	0.01237
296	0.01237	0.01237
297	0.01237	0.01237
298	0.01237	0.01237
299	0.01237	0.01237
300	0.01237	0.01237
