# Supplementary material for: Deep learning-based rice pest detection research
Source: PLoS One. 2024 Nov 7;19(11):e0313387. doi: 10.1371/journal.pone.0313387 (PMC11542820; doi:10.1371/journal.pone.0313387)
Supplement: S1 Data — (ZIP) [file pone.0313387.s001.zip › Fig1.Train Class Loss.xlsx]

## Sheet: Sheet1
epochs	Smooth	Results
0	1.23728	2.5
1	1.4774	2.45621
2	1.64336	2.40571
3	1.8411	2.32547
4	2.01766	2.30789
5	2.22246	2.22471
6	2.36018	2.36018
7	2.30227	2.30227
8	2.24436	2.24436
9	2.18645	2.18645
10	2.12854	2.12854
11	2.07063	2.07063
12	2.01325	2.01325
13	1.95586	1.95586
14	1.89848	1.89848
15	1.8411	1.8411
16	1.80697	1.80697
17	1.77283	1.77283
18	1.7387	1.7387
19	1.70457	1.70457
20	1.67043	1.67043
21	1.6363	1.6363
22	1.6024	1.6024
23	1.5685	1.5685
24	1.5346	1.5346
25	1.5007	1.5007
26	1.4668	1.4668
27	1.43738	1.43738
28	1.40795	1.40795
29	1.37853	1.37853
30	1.3491	1.3491
31	1.31967	1.31967
32	1.29025	1.29025
33	1.26553	1.26553
34	1.24081	1.24081
35	1.21609	1.21609
36	1.19138	1.19138
37	1.16666	1.16666
38	1.14194	1.14194
39	1.12428	1.12428
40	1.10663	1.10663
41	1.08897	1.08897
42	1.07132	1.07132
43	1.05366	1.05366
44	1.03601	1.03601
45	1.01835	1.01835
46	1.0007	1.0007
47	0.98304	0.98304
48	0.961853	0.961853
49	0.940667	0.940667
50	0.91948	0.91948
51	0.898293	0.898293
52	0.877107	0.877107
53	0.85592	0.85592
54	0.840226	0.840226
55	0.824531	0.824531
56	0.808837	0.808837
57	0.793142	0.793142
58	0.777448	0.777448
59	0.761753	0.761753
60	0.746059	0.746059
61	0.730364	0.730364
62	0.71467	0.71467
63	0.703724	0.703724
64	0.692778	0.692778
65	0.681832	0.681832
66	0.670886	0.670886
67	0.65994	0.65994
68	0.648994	0.648994
69	0.638048	0.638048
70	0.627102	0.627102
71	0.616156	0.616156
72	0.60521	0.60521
73	0.592851	0.592851
74	0.580492	0.580492
75	0.568133	0.568133
76	0.555774	0.555774
77	0.543415	0.543415
78	0.531056	0.531056
79	0.518697	0.518697
80	0.506338	0.506338
81	0.493979	0.493979
82	0.48162	0.48162
83	0.472311	0.472311
84	0.463002	0.463002
85	0.453693	0.453693
86	0.444384	0.444384
87	0.435075	0.435075
88	0.425765	0.425765
89	0.416456	0.416456
90	0.407147	0.407147
91	0.397838	0.397838
92	0.388529	0.388529
93	0.37922	0.37922
94	0.371836	0.371836
95	0.364453	0.364453
96	0.357069	0.357069
97	0.349685	0.349685
98	0.342302	0.342302
99	0.334918	0.334918
100	0.327535	0.327535
101	0.320151	0.320151
102	0.312767	0.312767
103	0.305384	0.305384
104	0.298	0.298
105	0.292864	0.292864
106	0.287727	0.287727
107	0.282591	0.282591
108	0.277455	0.277455
109	0.272318	0.272318
110	0.267182	0.267182
111	0.262045	0.262045
112	0.256909	0.256909
113	0.251773	0.251773
114	0.246636	0.246636
115	0.2415	0.2415
116	0.23691	0.23691
117	0.23232	0.23232
118	0.22773	0.22773
119	0.22314	0.22314
120	0.21855	0.21855
121	0.21396	0.21396
122	0.20937	0.20937
123	0.20478	0.20478
124	0.20019	0.20019
125	0.1956	0.1956
126	0.191774	0.191774
127	0.187948	0.187948
128	0.184122	0.184122
129	0.180297	0.180297
130	0.176471	0.176471
131	0.172645	0.172645
132	0.168819	0.168819
133	0.164993	0.164993
134	0.161167	0.161167
135	0.157342	0.157342
136	0.153516	0.153516
137	0.14969	0.14969
138	0.146552	0.146552
139	0.143414	0.143414
140	0.140277	0.140277
141	0.137139	0.137139
142	0.134001	0.134001
143	0.130863	0.130863
144	0.127726	0.127726
145	0.124588	0.124588
146	0.12145	0.12145
147	0.118311	0.118311
148	0.115172	0.115172
149	0.112033	0.112033
150	0.108894	0.108894
151	0.105756	0.105756
152	0.102617	0.102617
153	0.0994778	0.0994778
154	0.0963389	0.0963389
155	0.0932	0.0932
156	0.091081	0.091081
157	0.088962	0.088962
158	0.086843	0.086843
159	0.084724	0.084724
160	0.082605	0.082605
161	0.080486	0.080486
162	0.078367	0.078367
163	0.076248	0.076248
164	0.074129	0.074129
165	0.07201	0.07201
166	0.07201	0.07201
167	0.07201	0.07201
168	0.07201	0.07201
169	0.07201	0.07201
170	0.07201	0.07201
171	0.07201	0.07201
172	0.07201	0.07201
173	0.07201	0.07201
174	0.0697627	0.0697627
175	0.0675155	0.0675155
176	0.0652682	0.0652682
177	0.0630209	0.0630209
178	0.0607736	0.0607736
179	0.0585264	0.0585264
180	0.0562791	0.0562791
181	0.0540318	0.0540318
182	0.0517845	0.0517845
183	0.0495373	0.0495373
184	0.04729	0.04729
185	0.04729	0.04729
186	0.04729	0.04729
187	0.04729	0.04729
188	0.04729	0.04729
189	0.04729	0.04729
190	0.04729	0.04729
191	0.04729	0.04729
192	0.0453645	0.0453645
193	0.0434391	0.0434391
194	0.0415136	0.0415136
195	0.0395882	0.0395882
196	0.0376627	0.0376627
197	0.0357373	0.0357373
198	0.0338118	0.0338118
199	0.0318864	0.0318864
200	0.0299609	0.0299609
201	0.0280355	0.0280355
202	0.02611	0.02611
203	0.02611	0.02611
204	0.02611	0.02611
205	0.02611	0.02611
206	0.02611	0.02611
207	0.02611	0.02611
208	0.02611	0.02611
209	0.02611	0.02611
210	0.02611	0.02611
211	0.02611	0.02611
212	0.02611	0.02611
213	0.02611	0.02611
214	0.025403	0.025403
215	0.024696	0.024696
216	0.023989	0.023989
217	0.023282	0.023282
218	0.022575	0.022575
219	0.021868	0.021868
220	0.021161	0.021161
221	0.020454	0.020454
222	0.019747	0.019747
223	0.01904	0.01904
224	0.01904	0.01904
225	0.01904	0.01904
226	0.01904	0.01904
227	0.01904	0.01904
228	0.01904	0.01904
229	0.01904	0.01904
230	0.01904	0.01904
231	0.01904	0.01904
232	0.0171622	0.0171622
233	0.0152844	0.0152844
234	0.0134067	0.0134067
235	0.0115289	0.0115289
236	0.00965111	0.00965111
237	0.00777333	0.00777333
238	0.00589556	0.00589556
239	0.00401778	0.00401778
240	0.00214	0.00214
241	0.00214	0.00214
242	0.00214	0.00214
243	0.00214	0.00214
244	0.00214	0.00214
245	0.00214	0.00214
246	0.00214	0.00214
247	0.00214	0.00214
248	0.00214	0.00214
249	0.00200714	0.00200714
250	0.00187429	0.00187429
251	0.00174143	0.00174143
252	0.00160857	0.00160857
253	0.00147571	0.00147571
254	0.00134286	0.00134286
255	0.00121	0.00121
256	0.00120111	0.00120111
257	0.00119222	0.00119222
258	0.00118333	0.00118333
259	0.00117444	0.00117444
260	0.00116556	0.00116556
261	0.00115667	0.00115667
262	0.00114778	0.00114778
263	0.00113889	0.00113889
264	0.00113	0.00113
265	0.00113	0.00113
266	0.00113	0.00113
267	0.00113	0.00113
268	0.00113	0.00113
269	0.00113	0.00113
270	0.00113	0.00113
271	0.00113	0.00113
272	0.00113	0.00113
273	0.00113	0.00113
274	0.00113	0.00113
275	0.00113	0.00113
276	0.00113	0.00113
277	0.00113	0.00113
278	0.00113	0.00113
279	0.00113	0.00113
280	0.00113	0.00113
281	0.00113	0.00113
282	0.00113	0.00113
283	0.00113	0.00113
284	0.00113	0.00113
285	0.00113	0.00113
286	0.00113	0.00113
287	0.00112778	0.00112778
288	0.00112556	0.00112556
289	0.00112333	0.00112333
290	0.00112111	0.00112111
291	0.00111889	0.00111889
292	0.00111667	0.00111667
293	0.00111444	0.00111444
294	0.00111222	0.00111222
295	0.00111	0.00111
296	0.00111	0.00111
297	0.00111	0.00111
298	0.00111	0.00111
299	0.00111	0.00111
300	0.00111	0.00111
