# Supplementary material for: Deep learning-based rice pest detection research
Source: PLoS One. 2024 Nov 7;19(11):e0313387. doi: 10.1371/journal.pone.0313387 (PMC11542820; doi:10.1371/journal.pone.0313387)
Supplement: S1 Data — (ZIP) [file pone.0313387.s001.zip › Fig1.Train Object Loss.xlsx]

## Sheet: Sheet1
epochs	smooth	results
0	1.98866	4
1	2.2429	3.94521
2	2.45195	3.91022
3	2.73444	3.87236
4	2.97173	3.83598
5	3.24292	3.80275
6	3.55366	3.79852
7	3.774	3.774
8	3.48021	3.48021
9	3.40535	3.40535
10	3.33049	3.33049
11	3.25563	3.25563
12	3.18077	3.18077
13	3.12766	3.12766
14	3.07455	3.07455
15	3.02145	3.02145
16	2.96834	2.96834
17	2.91523	2.91523
18	2.82484	2.82484
19	2.73444	2.73444
20	2.69207	2.69207
21	2.64969	2.64969
22	2.60732	2.60732
23	2.56495	2.56495
24	2.52257	2.52257
25	2.4802	2.4802
26	2.43217	2.43217
27	2.38415	2.38415
28	2.33613	2.33613
29	2.2881	2.2881
30	2.22878	2.22878
31	2.16946	2.16946
32	2.11013	2.11013
33	2.05081	2.05081
34	2.01239	2.01239
35	1.97397	1.97397
36	1.93556	1.93556
37	1.89714	1.89714
38	1.85872	1.85872
39	1.82256	1.82256
40	1.7864	1.7864
41	1.75024	1.75024
42	1.71408	1.71408
43	1.67792	1.67792
44	1.65193	1.65193
45	1.62594	1.62594
46	1.59996	1.59996
47	1.57397	1.57397
48	1.54798	1.54798
49	1.51182	1.51182
50	1.47566	1.47566
51	1.4395	1.4395
52	1.40334	1.40334
53	1.36718	1.36718
54	1.35185	1.35185
55	1.33651	1.33651
56	1.32118	1.32118
57	1.30584	1.30584
58	1.29051	1.29051
59	1.27517	1.27517
60	1.25984	1.25984
61	1.22312	1.22312
62	1.18639	1.18639
63	1.14967	1.14967
64	1.11295	1.11295
65	1.07622	1.07622
66	1.0395	1.0395
67	1.01609	1.01609
68	0.992686	0.992686
69	0.969279	0.969279
70	0.945871	0.945871
71	0.922464	0.922464
72	0.899057	0.899057
73	0.87565	0.87565
74	0.864351	0.864351
75	0.853052	0.853052
76	0.841754	0.841754
77	0.830455	0.830455
78	0.819156	0.819156
79	0.807858	0.807858
80	0.796559	0.796559
81	0.78526	0.78526
82	0.770821	0.770821
83	0.756382	0.756382
84	0.741943	0.741943
85	0.727504	0.727504
86	0.713066	0.713066
87	0.698627	0.698627
88	0.684188	0.684188
89	0.669749	0.669749
90	0.65531	0.65531
91	0.639974	0.639974
92	0.624639	0.624639
93	0.609303	0.609303
94	0.593967	0.593967
95	0.578631	0.578631
96	0.563296	0.563296
97	0.54796	0.54796
98	0.53878	0.53878
99	0.5296	0.5296
100	0.52042	0.52042
101	0.51124	0.51124
102	0.50206	0.50206
103	0.49288	0.49288
104	0.4837	0.4837
105	0.47452	0.47452
106	0.46435	0.46435
107	0.45418	0.45418
108	0.44401	0.44401
109	0.43384	0.43384
110	0.42367	0.42367
111	0.4135	0.4135
112	0.40333	0.40333
113	0.39316	0.39316
114	0.38299	0.38299
115	0.37282	0.37282
116	0.36491	0.36491
117	0.357	0.357
118	0.34909	0.34909
119	0.34118	0.34118
120	0.33327	0.33327
121	0.32536	0.32536
122	0.31745	0.31745
123	0.30954	0.30954
124	0.30163	0.30163
125	0.29372	0.29372
126	0.289013	0.289013
127	0.284305	0.284305
128	0.279597	0.279597
129	0.27489	0.27489
130	0.270182	0.270182
131	0.265475	0.265475
132	0.260767	0.260767
133	0.25606	0.25606
134	0.251352	0.251352
135	0.246645	0.246645
136	0.241937	0.241937
137	0.23723	0.23723
138	0.234091	0.234091
139	0.230952	0.230952
140	0.227813	0.227813
141	0.224674	0.224674
142	0.221536	0.221536
143	0.218397	0.218397
144	0.215258	0.215258
145	0.212119	0.212119
146	0.20898	0.20898
147	0.203801	0.203801
148	0.198622	0.198622
149	0.193442	0.193442
150	0.188263	0.188263
151	0.183084	0.183084
152	0.177905	0.177905
153	0.172726	0.172726
154	0.167547	0.167547
155	0.162367	0.162367
156	0.157188	0.157188
157	0.152009	0.152009
158	0.14683	0.14683
159	0.144657	0.144657
160	0.142484	0.142484
161	0.140311	0.140311
162	0.138138	0.138138
163	0.135965	0.135965
164	0.133792	0.133792
165	0.131618	0.131618
166	0.129445	0.129445
167	0.127272	0.127272
168	0.125099	0.125099
169	0.122926	0.122926
170	0.120753	0.120753
171	0.11858	0.11858
172	0.114437	0.114437
173	0.110293	0.110293
174	0.10615	0.10615
175	0.102007	0.102007
176	0.0978633	0.0978633
177	0.09372	0.09372
178	0.0895767	0.0895767
179	0.0854333	0.0854333
180	0.08129	0.08129
181	0.0771467	0.0771467
182	0.0730033	0.0730033
183	0.06886	0.06886
184	0.0647167	0.0647167
185	0.0605733	0.0605733
186	0.05643	0.05643
187	0.05756	0.05756
188	0.05869	0.05869
189	0.05982	0.05982
190	0.06095	0.06095
191	0.06208	0.06208
192	0.06321	0.06321
193	0.06434	0.06434
194	0.06547	0.06547
195	0.0666	0.0666
196	0.06773	0.06773
197	0.06886	0.06886
198	0.06999	0.06999
199	0.07112	0.07112
200	0.07225	0.07225
201	0.07338	0.07338
202	0.0720762	0.0720762
203	0.0707723	0.0707723
204	0.0694685	0.0694685
205	0.0681646	0.0681646
206	0.0668608	0.0668608
207	0.0655569	0.0655569
208	0.0642531	0.0642531
209	0.0629492	0.0629492
210	0.0616454	0.0616454
211	0.0603415	0.0603415
212	0.0590377	0.0590377
213	0.0577338	0.0577338
214	0.05643	0.05643
215	0.0556229	0.0556229
216	0.0548157	0.0548157
217	0.0540086	0.0540086
218	0.0532014	0.0532014
219	0.0523943	0.0523943
220	0.0515871	0.0515871
221	0.05078	0.05078
222	0.0499729	0.0499729
223	0.0491657	0.0491657
224	0.0483586	0.0483586
225	0.0475514	0.0475514
226	0.0467443	0.0467443
227	0.0459371	0.0459371
228	0.04513	0.04513
229	0.04513	0.04513
230	0.04513	0.04513
231	0.04513	0.04513
232	0.04513	0.04513
233	0.04513	0.04513
234	0.04513	0.04513
235	0.04513	0.04513
236	0.04513	0.04513
237	0.04513	0.04513
238	0.04513	0.04513
239	0.04513	0.04513
240	0.04513	0.04513
241	0.04513	0.04513
242	0.0425223	0.0425223
243	0.0399146	0.0399146
244	0.0373069	0.0373069
245	0.0346992	0.0346992
246	0.0320915	0.0320915
247	0.0294838	0.0294838
248	0.0268762	0.0268762
249	0.0242685	0.0242685
250	0.0216608	0.0216608
251	0.0190531	0.0190531
252	0.0164454	0.0164454
253	0.0138377	0.0138377
254	0.01123	0.01123
255	0.0138377	0.0138377
256	0.0164454	0.0164454
257	0.0190531	0.0190531
258	0.0216608	0.0216608
259	0.0242685	0.0242685
260	0.0268762	0.0268762
261	0.0294838	0.0294838
262	0.0320915	0.0320915
263	0.0346992	0.0346992
264	0.0373069	0.0373069
265	0.0399146	0.0399146
266	0.0425223	0.0425223
267	0.04513	0.04513
268	0.0440706	0.0440706
269	0.0430113	0.0430113
270	0.0419519	0.0419519
271	0.0408925	0.0408925
272	0.0398331	0.0398331
273	0.0387738	0.0387738
274	0.0377144	0.0377144
275	0.036655	0.036655
276	0.0355956	0.0355956
277	0.0345362	0.0345362
278	0.0334769	0.0334769
279	0.0324175	0.0324175
280	0.0313581	0.0313581
281	0.0302987	0.0302987
282	0.0292394	0.0292394
283	0.02818	0.02818
284	0.02818	0.02818
285	0.02818	0.02818
286	0.02818	0.02818
287	0.02818	0.02818
288	0.02818	0.02818
289	0.02818	0.02818
290	0.02818	0.02818
291	0.02818	0.02818
292	0.02818	0.02818
293	0.02818	0.02818
294	0.02818	0.02818
295	0.02818	0.02818
296	0.02818	0.02818
297	0.02818	0.02818
298	0.02818	0.02818
299	0.02818	0.02818
300	0.02818	0.02818
