# Supplementary material for: Deep learning-based rice pest detection research
Source: PLoS One. 2024 Nov 7;19(11):e0313387. doi: 10.1371/journal.pone.0313387 (PMC11542820; doi:10.1371/journal.pone.0313387)
Supplement: S1 Data — (ZIP) [file pone.0313387.s001.zip › Fig1.Validation Box Loss.xlsx]

## Sheet: Sheet1
epochs	Smooth	Results
0	6.11833	13
1	7.06977	12.7854
2	7.94802	12.6654
3	8.89945	12.5741
4	9.83259	12.3589
5	10.5462	12.3058
6	11.461	12.22
7	12	12
8	11.7165	11.7165
9	11.433	11.433
10	11.1495	11.1495
11	10.866	10.866
12	10.5825	10.5825
13	10.2991	10.2991
14	10.0156	10.0156
15	9.81429	9.81429
16	9.61303	9.61303
17	9.41176	9.41176
18	9.2105	9.2105
19	9.00923	9.00923
20	8.83358	8.83358
21	8.65793	8.65793
22	8.48228	8.48228
23	8.30663	8.30663
24	8.13098	8.13098
25	7.9968	7.9968
26	7.86263	7.86263
27	7.72845	7.72845
28	7.59427	7.59427
29	7.4601	7.4601
30	7.32592	7.32592
31	7.17955	7.17955
32	7.03317	7.03317
33	6.8868	6.8868
34	6.74042	6.74042
35	6.59405	6.59405
36	6.46597	6.46597
37	6.33789	6.33789
38	6.20981	6.20981
39	6.08174	6.08174
40	5.95366	5.95366
41	5.82558	5.82558
42	5.71946	5.71946
43	5.61334	5.61334
44	5.50722	5.50722
45	5.4011	5.4011
46	5.29498	5.29498
47	5.21134	5.21134
48	5.12769	5.12769
49	5.04405	5.04405
50	4.96041	4.96041
51	4.87677	4.87677
52	4.79312	4.79312
53	4.70948	4.70948
54	4.62409	4.62409
55	4.53871	4.53871
56	4.45332	4.45332
57	4.36794	4.36794
58	4.28255	4.28255
59	4.19717	4.19717
60	4.11178	4.11178
61	4.0264	4.0264
62	3.94101	3.94101
63	3.88089	3.88089
64	3.82077	3.82077
65	3.76065	3.76065
66	3.70054	3.70054
67	3.64042	3.64042
68	3.5803	3.5803
69	3.52018	3.52018
70	3.44699	3.44699
71	3.3738	3.3738
72	3.30062	3.30062
73	3.22743	3.22743
74	3.15424	3.15424
75	3.08106	3.08106
76	3.00787	3.00787
77	2.93468	2.93468
78	2.88763	2.88763
79	2.84058	2.84058
80	2.79353	2.79353
81	2.74649	2.74649
82	2.69944	2.69944
83	2.65239	2.65239
84	2.60534	2.60534
85	2.56189	2.56189
86	2.51843	2.51843
87	2.47498	2.47498
88	2.43152	2.43152
89	2.38807	2.38807
90	2.34461	2.34461
91	2.30116	2.30116
92	2.2577	2.2577
93	2.23391	2.23391
94	2.21013	2.21013
95	2.18634	2.18634
96	2.16256	2.16256
97	2.13877	2.13877
98	2.11498	2.11498
99	2.0912	2.0912
100	2.06741	2.06741
101	2.04363	2.04363
102	2.01984	2.01984
103	1.98325	1.98325
104	1.94665	1.94665
105	1.91006	1.91006
106	1.87347	1.87347
107	1.83687	1.83687
108	1.80028	1.80028
109	1.76369	1.76369
110	1.72709	1.72709
111	1.6905	1.6905
112	1.66122	1.66122
113	1.63195	1.63195
114	1.60268	1.60268
115	1.5734	1.5734
116	1.54412	1.54412
117	1.51485	1.51485
118	1.48558	1.48558
119	1.4563	1.4563
120	1.42702	1.42702
121	1.39775	1.39775
122	1.37613	1.37613
123	1.3545	1.3545
124	1.33288	1.33288
125	1.31126	1.31126
126	1.28963	1.28963
127	1.26801	1.26801
128	1.24638	1.24638
129	1.22476	1.22476
130	1.20314	1.20314
131	1.18151	1.18151
132	1.15989	1.15989
133	1.13976	1.13976
134	1.11964	1.11964
135	1.09951	1.09951
136	1.07939	1.07939
137	1.05926	1.05926
138	1.03913	1.03913
139	1.01901	1.01901
140	0.998882	0.998882
141	0.978756	0.978756
142	0.95863	0.95863
143	0.945323	0.945323
144	0.932015	0.932015
145	0.918708	0.918708
146	0.905401	0.905401
147	0.892094	0.892094
148	0.878786	0.878786
149	0.865479	0.865479
150	0.852172	0.852172
151	0.838865	0.838865
152	0.825557	0.825557
153	0.81225	0.81225
154	0.800053	0.800053
155	0.787855	0.787855
156	0.775657	0.775657
157	0.76346	0.76346
158	0.751263	0.751263
159	0.739065	0.739065
160	0.726867	0.726867
161	0.71467	0.71467
162	0.702473	0.702473
163	0.690275	0.690275
164	0.678077	0.678077
165	0.66588	0.66588
166	0.662553	0.662553
167	0.659225	0.659225
168	0.655898	0.655898
169	0.652571	0.652571
170	0.649244	0.649244
171	0.645916	0.645916
172	0.642589	0.642589
173	0.639262	0.639262
174	0.635935	0.635935
175	0.632607	0.632607
176	0.62928	0.62928
177	0.622419	0.622419
178	0.615557	0.615557
179	0.608696	0.608696
180	0.601835	0.601835
181	0.594974	0.594974
182	0.588113	0.588113
183	0.581251	0.581251
184	0.57439	0.57439
185	0.568901	0.568901
186	0.563412	0.563412
187	0.557923	0.557923
188	0.552434	0.552434
189	0.546945	0.546945
190	0.541456	0.541456
191	0.535967	0.535967
192	0.530478	0.530478
193	0.524989	0.524989
194	0.5195	0.5195
195	0.5195	0.5195
196	0.5195	0.5195
197	0.5195	0.5195
198	0.5195	0.5195
199	0.5195	0.5195
200	0.5195	0.5195
201	0.5195	0.5195
202	0.5195	0.5195
203	0.5195	0.5195
204	0.514926	0.514926
205	0.510352	0.510352
206	0.505779	0.505779
207	0.501205	0.501205
208	0.496631	0.496631
209	0.492057	0.492057
210	0.487484	0.487484
211	0.48291	0.48291
212	0.48291	0.48291
213	0.48291	0.48291
214	0.48291	0.48291
215	0.48291	0.48291
216	0.48291	0.48291
217	0.48291	0.48291
218	0.48291	0.48291
219	0.48291	0.48291
220	0.48291	0.48291
221	0.48291	0.48291
222	0.48291	0.48291
223	0.48291	0.48291
224	0.48291	0.48291
225	0.48291	0.48291
226	0.48291	0.48291
227	0.48291	0.48291
228	0.48291	0.48291
229	0.48291	0.48291
230	0.48291	0.48291
231	0.48291	0.48291
232	0.48291	0.48291
233	0.48291	0.48291
234	0.47792	0.47792
235	0.47293	0.47293
236	0.46794	0.46794
237	0.46295	0.46295
238	0.45796	0.45796
239	0.45297	0.45297
240	0.44798	0.44798
241	0.44299	0.44299
242	0.438	0.438
243	0.43301	0.43301
244	0.42802	0.42802
245	0.42802	0.42802
246	0.42802	0.42802
247	0.42802	0.42802
248	0.42802	0.42802
249	0.42802	0.42802
250	0.42802	0.42802
251	0.42802	0.42802
252	0.42802	0.42802
253	0.42802	0.42802
254	0.42802	0.42802
255	0.42436	0.42436
256	0.4207	0.4207
257	0.41704	0.41704
258	0.41338	0.41338
259	0.40972	0.40972
260	0.40606	0.40606
261	0.4024	0.4024
262	0.39874	0.39874
263	0.39508	0.39508
264	0.39142	0.39142
265	0.385931	0.385931
266	0.380442	0.380442
267	0.374953	0.374953
268	0.369464	0.369464
269	0.363975	0.363975
270	0.358486	0.358486
271	0.352997	0.352997
272	0.347508	0.347508
273	0.342019	0.342019
274	0.33653	0.33653
275	0.335852	0.335852
276	0.335175	0.335175
277	0.334498	0.334498
278	0.33382	0.33382
279	0.333143	0.333143
280	0.332465	0.332465
281	0.331788	0.331788
282	0.33111	0.33111
283	0.330433	0.330433
284	0.329755	0.329755
285	0.329078	0.329078
286	0.3284	0.3284
287	0.327723	0.327723
288	0.327045	0.327045
289	0.326367	0.326367
290	0.32569	0.32569
291	0.32569	0.32569
292	0.32569	0.32569
293	0.32569	0.32569
294	0.32569	0.32569
295	0.32569	0.32569
296	0.32569	0.32569
297	0.32569	0.32569
298	0.32569	0.32569
299	0.32569	0.32569
300	0.32569	0.32569
