# Supplementary material for: Deep learning-based rice pest detection research
Source: PLoS One. 2024 Nov 7;19(11):e0313387. doi: 10.1371/journal.pone.0313387 (PMC11542820; doi:10.1371/journal.pone.0313387)
Supplement: S1 Data — (ZIP) [file pone.0313387.s001.zip › Fig1.Validation Class Loss.xlsx]

## Sheet: Sheet1
epochs	Smooth	Results
0	1.87635	3.75
1	2.12942	3.72112
2	2.40779	3.65007
3	2.66085	3.49879
4	2.9291	3.41232
5	3.14167	3.38633
6	3.36437	3.36437
7	3.52633	3.52633
8	3.47487	3.47487
9	3.42342	3.42342
10	3.37196	3.37196
11	3.3205	3.3205
12	3.26905	3.26905
13	3.21759	3.21759
14	2.9291	2.9291
15	2.87216	2.87216
16	2.81522	2.81522
17	2.75828	2.75828
18	2.70134	2.70134
19	2.63048	2.63048
20	2.55963	2.55963
21	2.48877	2.48877
22	2.45985	2.45985
23	2.43093	2.43093
24	2.40201	2.40201
25	2.37308	2.37308
26	2.34416	2.34416
27	2.31524	2.31524
28	2.28632	2.28632
29	2.24077	2.24077
30	2.19522	2.19522
31	2.14966	2.14966
32	2.10411	2.10411
33	2.05856	2.05856
34	2.03398	2.03398
35	2.00939	2.00939
36	1.98481	1.98481
37	1.96023	1.96023
38	1.93565	1.93565
39	1.91106	1.91106
40	1.88648	1.88648
41	1.83713	1.83713
42	1.78778	1.78778
43	1.73844	1.73844
44	1.68909	1.68909
45	1.67074	1.67074
46	1.6524	1.6524
47	1.63405	1.63405
48	1.6157	1.6157
49	1.59735	1.59735
50	1.579	1.579
51	1.56066	1.56066
52	1.54231	1.54231
53	1.50486	1.50486
54	1.4674	1.4674
55	1.42995	1.42995
56	1.39249	1.39249
57	1.35504	1.35504
58	1.33407	1.33407
59	1.31311	1.31311
60	1.29214	1.29214
61	1.27117	1.27117
62	1.2502	1.2502
63	1.22924	1.22924
64	1.20827	1.20827
65	1.19308	1.19308
66	1.1779	1.1779
67	1.16271	1.16271
68	1.14753	1.14753
69	1.13234	1.13234
70	1.11716	1.11716
71	1.10197	1.10197
72	1.08679	1.08679
73	1.07034	1.07034
74	1.05389	1.05389
75	1.03744	1.03744
76	1.021	1.021
77	1.00455	1.00455
78	0.988097	0.988097
79	0.971649	0.971649
80	0.9552	0.9552
81	0.940579	0.940579
82	0.925958	0.925958
83	0.911337	0.911337
84	0.896716	0.896716
85	0.882094	0.882094
86	0.867473	0.867473
87	0.852852	0.852852
88	0.838231	0.838231
89	0.82361	0.82361
90	0.818042	0.818042
91	0.812474	0.812474
92	0.806906	0.806906
93	0.801338	0.801338
94	0.79577	0.79577
95	0.790202	0.790202
96	0.784634	0.784634
97	0.779066	0.779066
98	0.773498	0.773498
99	0.76793	0.76793
100	0.754587	0.754587
101	0.741245	0.741245
102	0.727902	0.727902
103	0.714559	0.714559
104	0.701216	0.701216
105	0.687874	0.687874
106	0.674531	0.674531
107	0.661188	0.661188
108	0.647845	0.647845
109	0.634503	0.634503
110	0.62116	0.62116
111	0.614152	0.614152
112	0.607143	0.607143
113	0.600135	0.600135
114	0.593126	0.593126
115	0.586118	0.586118
116	0.579109	0.579109
117	0.572101	0.572101
118	0.565092	0.565092
119	0.558084	0.558084
120	0.551075	0.551075
121	0.544067	0.544067
122	0.537058	0.537058
123	0.53005	0.53005
124	0.525551	0.525551
125	0.521052	0.521052
126	0.516553	0.516553
127	0.512054	0.512054
128	0.507556	0.507556
129	0.503057	0.503057
130	0.498558	0.498558
131	0.494059	0.494059
132	0.48956	0.48956
133	0.484077	0.484077
134	0.478595	0.478595
135	0.473112	0.473112
136	0.46763	0.46763
137	0.462147	0.462147
138	0.456665	0.456665
139	0.451182	0.451182
140	0.4457	0.4457
141	0.440217	0.440217
142	0.434735	0.434735
143	0.429252	0.429252
144	0.42377	0.42377
145	0.41913	0.41913
146	0.41449	0.41449
147	0.40985	0.40985
148	0.40521	0.40521
149	0.40057	0.40057
150	0.39593	0.39593
151	0.39129	0.39129
152	0.38665	0.38665
153	0.38201	0.38201
154	0.37737	0.37737
155	0.37273	0.37273
156	0.36809	0.36809
157	0.36579	0.36579
158	0.36349	0.36349
159	0.36119	0.36119
160	0.35889	0.35889
161	0.35659	0.35659
162	0.35429	0.35429
163	0.35199	0.35199
164	0.34969	0.34969
165	0.34739	0.34739
166	0.34509	0.34509
167	0.34279	0.34279
168	0.341409	0.341409
169	0.340028	0.340028
170	0.338647	0.338647
171	0.337266	0.337266
172	0.335885	0.335885
173	0.334505	0.334505
174	0.333124	0.333124
175	0.331743	0.331743
176	0.330362	0.330362
177	0.328981	0.328981
178	0.3276	0.3276
179	0.323551	0.323551
180	0.319502	0.319502
181	0.315453	0.315453
182	0.311404	0.311404
183	0.307355	0.307355
184	0.303306	0.303306
185	0.299257	0.299257
186	0.295208	0.295208
187	0.291159	0.291159
188	0.28711	0.28711
189	0.285002	0.285002
190	0.282893	0.282893
191	0.280785	0.280785
192	0.278677	0.278677
193	0.276568	0.276568
194	0.27446	0.27446
195	0.272352	0.272352
196	0.270243	0.270243
197	0.268135	0.268135
198	0.266027	0.266027
199	0.263918	0.263918
200	0.26181	0.26181
201	0.26181	0.26181
202	0.26181	0.26181
203	0.26181	0.26181
204	0.26181	0.26181
205	0.26181	0.26181
206	0.26181	0.26181
207	0.26181	0.26181
208	0.26181	0.26181
209	0.26181	0.26181
210	0.260642	0.260642
211	0.259473	0.259473
212	0.258305	0.258305
213	0.257136	0.257136
214	0.255968	0.255968
215	0.254799	0.254799
216	0.253631	0.253631
217	0.252462	0.252462
218	0.251294	0.251294
219	0.250125	0.250125
220	0.248957	0.248957
221	0.247788	0.247788
222	0.24662	0.24662
223	0.2457	0.2457
224	0.24478	0.24478
225	0.24386	0.24386
226	0.24294	0.24294
227	0.24202	0.24202
228	0.2411	0.2411
229	0.24018	0.24018
230	0.23926	0.23926
231	0.23834	0.23834
232	0.23742	0.23742
233	0.2365	0.2365
234	0.231439	0.231439
235	0.226378	0.226378
236	0.221316	0.221316
237	0.216255	0.216255
238	0.211194	0.211194
239	0.206132	0.206132
240	0.201071	0.201071
241	0.19601	0.19601
242	0.197957	0.197957
243	0.199904	0.199904
244	0.201851	0.201851
245	0.203798	0.203798
246	0.205745	0.205745
247	0.207692	0.207692
248	0.209638	0.209638
249	0.211585	0.211585
250	0.213532	0.213532
251	0.215479	0.215479
252	0.217426	0.217426
253	0.219373	0.219373
254	0.22132	0.22132
255	0.22132	0.22132
256	0.22132	0.22132
257	0.22132	0.22132
258	0.22132	0.22132
259	0.22132	0.22132
260	0.22132	0.22132
261	0.22132	0.22132
262	0.22132	0.22132
263	0.22132	0.22132
264	0.22132	0.22132
265	0.22132	0.22132
266	0.22132	0.22132
267	0.22132	0.22132
268	0.223266	0.223266
269	0.225212	0.225212
270	0.227158	0.227158
271	0.229105	0.229105
272	0.231051	0.231051
273	0.232997	0.232997
274	0.234943	0.234943
275	0.236889	0.236889
276	0.238835	0.238835
277	0.240782	0.240782
278	0.242728	0.242728
279	0.244674	0.244674
280	0.24662	0.24662
281	0.245897	0.245897
282	0.245174	0.245174
283	0.244451	0.244451
284	0.243729	0.243729
285	0.243006	0.243006
286	0.242283	0.242283
287	0.24156	0.24156
288	0.240837	0.240837
289	0.240114	0.240114
290	0.239391	0.239391
291	0.238669	0.238669
292	0.237946	0.237946
293	0.237223	0.237223
294	0.2365	0.2365
295	0.2365	0.2365
296	0.2365	0.2365
297	0.2365	0.2365
298	0.2365	0.2365
299	0.2365	0.2365
300	0.2365	0.2365
