# Supplementary material for: Deep learning-based rice pest detection research
Source: PLoS One. 2024 Nov 7;19(11):e0313387. doi: 10.1371/journal.pone.0313387 (PMC11542820; doi:10.1371/journal.pone.0313387)
Supplement: S1 Data — (ZIP) [file pone.0313387.s001.zip › Fig1.Validation Object Loss.xlsx]

## Sheet: Sheet1
epochs	Smooth	Results
0	10.4448	21.25
1	12.0229	21.0466
2	13.4576	20.9971
3	14.9784	20.5523
4	16.327	20.1257
5	17.7617	20.0147
6	19.9859	19.9859
7	19.3497	19.3497
8	18.7135	18.7135
9	18.0773	18.0773
10	17.6469	17.6469
11	17.2165	17.2165
12	16.7861	16.7861
13	16.4819	16.4819
14	16.1778	16.1778
15	15.8736	15.8736
16	15.5695	15.5695
17	15.2653	15.2653
18	14.8923	14.8923
19	14.5193	14.5193
20	14.1463	14.1463
21	13.9511	13.9511
22	13.756	13.756
23	13.5609	13.5609
24	13.3658	13.3658
25	13.1707	13.1707
26	12.8479	12.8479
27	12.5251	12.5251
28	12.2023	12.2023
29	11.8795	11.8795
30	11.6671	11.6671
31	11.4548	11.4548
32	11.2424	11.2424
33	11.0301	11.0301
34	10.8178	10.8178
35	10.6579	10.6579
36	10.498	10.498
37	10.3382	10.3382
38	10.1783	10.1783
39	10.0184	10.0184
40	9.85858	9.85858
41	9.69871	9.69871
42	9.49785	9.49785
43	9.297	9.297
44	9.09614	9.09614
45	8.89529	8.89529
46	8.69443	8.69443
47	8.56736	8.56736
48	8.44028	8.44028
49	8.31321	8.31321
50	8.18614	8.18614
51	8.05907	8.05907
52	7.93199	7.93199
53	7.80492	7.80492
54	7.67739	7.67739
55	7.54986	7.54986
56	7.42234	7.42234
57	7.29481	7.29481
58	7.16728	7.16728
59	7.03975	7.03975
60	6.91223	6.91223
61	6.7847	6.7847
62	6.65717	6.65717
63	6.55059	6.55059
64	6.44402	6.44402
65	6.33744	6.33744
66	6.23086	6.23086
67	6.12428	6.12428
68	6.01771	6.01771
69	5.91113	5.91113
70	5.80911	5.80911
71	5.70708	5.70708
72	5.60506	5.60506
73	5.50304	5.50304
74	5.40101	5.40101
75	5.29899	5.29899
76	5.19697	5.19697
77	5.09494	5.09494
78	4.99292	4.99292
79	4.92938	4.92938
80	4.86585	4.86585
81	4.80231	4.80231
82	4.73877	4.73877
83	4.67524	4.67524
84	4.6117	4.6117
85	4.54817	4.54817
86	4.48463	4.48463
87	4.42109	4.42109
88	4.35756	4.35756
89	4.29402	4.29402
90	4.23048	4.23048
91	4.16695	4.16695
92	4.10341	4.10341
93	4.03168	4.03168
94	3.95994	3.95994
95	3.88821	3.88821
96	3.81647	3.81647
97	3.74474	3.74474
98	3.673	3.673
99	3.60127	3.60127
100	3.52954	3.52954
101	3.4578	3.4578
102	3.38607	3.38607
103	3.31433	3.31433
104	3.2426	3.2426
105	3.17086	3.17086
106	3.09913	3.09913
107	3.05609	3.05609
108	3.01305	3.01305
109	2.97001	2.97001
110	2.92697	2.92697
111	2.88393	2.88393
112	2.84088	2.84088
113	2.79784	2.79784
114	2.7548	2.7548
115	2.71176	2.71176
116	2.66872	2.66872
117	2.64003	2.64003
118	2.61133	2.61133
119	2.58264	2.58264
120	2.55394	2.55394
121	2.52525	2.52525
122	2.49656	2.49656
123	2.46786	2.46786
124	2.43917	2.43917
125	2.41048	2.41048
126	2.38178	2.38178
127	2.35309	2.35309
128	2.32439	2.32439
129	2.2957	2.2957
130	2.27142	2.27142
131	2.24714	2.24714
132	2.22286	2.22286
133	2.19858	2.19858
134	2.1743	2.1743
135	2.15002	2.15002
136	2.12575	2.12575
137	2.10147	2.10147
138	2.07719	2.07719
139	2.05291	2.05291
140	2.02863	2.02863
141	2.00435	2.00435
142	1.98007	1.98007
143	1.96094	1.96094
144	1.94181	1.94181
145	1.92268	1.92268
146	1.90355	1.90355
147	1.88442	1.88442
148	1.86529	1.86529
149	1.84617	1.84617
150	1.82704	1.82704
151	1.80791	1.80791
152	1.78878	1.78878
153	1.76965	1.76965
154	1.75052	1.75052
155	1.72965	1.72965
156	1.70878	1.70878
157	1.68792	1.68792
158	1.66705	1.66705
159	1.64618	1.64618
160	1.62531	1.62531
161	1.60444	1.60444
162	1.58357	1.58357
163	1.56271	1.56271
164	1.54184	1.54184
165	1.52097	1.52097
166	1.51687	1.51687
167	1.51277	1.51277
168	1.50867	1.50867
169	1.50457	1.50457
170	1.50047	1.50047
171	1.49637	1.49637
172	1.49228	1.49228
173	1.48818	1.48818
174	1.48408	1.48408
175	1.47998	1.47998
176	1.47588	1.47588
177	1.47178	1.47178
178	1.46768	1.46768
179	1.46358	1.46358
180	1.44923	1.44923
181	1.43489	1.43489
182	1.42054	1.42054
183	1.40619	1.40619
184	1.39185	1.39185
185	1.3775	1.3775
186	1.36315	1.36315
187	1.34881	1.34881
188	1.33446	1.33446
189	1.32011	1.32011
190	1.30576	1.30576
191	1.29142	1.29142
192	1.27707	1.27707
193	1.26272	1.26272
194	1.24838	1.24838
195	1.23403	1.23403
196	1.23403	1.23403
197	1.23403	1.23403
198	1.23403	1.23403
199	1.23403	1.23403
200	1.23403	1.23403
201	1.23403	1.23403
202	1.23403	1.23403
203	1.23403	1.23403
204	1.23403	1.23403
205	1.18894	1.18894
206	1.14385	1.14385
207	1.09876	1.09876
208	1.05367	1.05367
209	1.00858	1.00858
210	0.96349	0.96349
211	0.9184	0.9184
212	0.92916	0.92916
213	0.93992	0.93992
214	0.95068	0.95068
215	0.96144	0.96144
216	0.9722	0.9722
217	0.98296	0.98296
218	0.99372	0.99372
219	1.00448	1.00448
220	1.00448	1.00448
221	1.00448	1.00448
222	1.00448	1.00448
223	1.00448	1.00448
224	1.00448	1.00448
225	1.00448	1.00448
226	1.00448	1.00448
227	1.00448	1.00448
228	1.00448	1.00448
229	1.00448	1.00448
230	1.00448	1.00448
231	1.00448	1.00448
232	0.994916	0.994916
233	0.985351	0.985351
234	0.975787	0.975787
235	0.966222	0.966222
236	0.956658	0.956658
237	0.947093	0.947093
238	0.937529	0.937529
239	0.927964	0.927964
240	0.9184	0.9184
241	0.92916	0.92916
242	0.93992	0.93992
243	0.95068	0.95068
244	0.96144	0.96144
245	0.9722	0.9722
246	0.98296	0.98296
247	0.99372	0.99372
248	1.00448	1.00448
249	0.987263	0.987263
250	0.970046	0.970046
251	0.952829	0.952829
252	0.935612	0.935612
253	0.918395	0.918395
254	0.901178	0.901178
255	0.883961	0.883961
256	0.866744	0.866744
257	0.849527	0.849527
258	0.83231	0.83231
259	0.827528	0.827528
260	0.822747	0.822747
261	0.817965	0.817965
262	0.813183	0.813183
263	0.808402	0.808402
264	0.80362	0.80362
265	0.798838	0.798838
266	0.794057	0.794057
267	0.789275	0.789275
268	0.784493	0.784493
269	0.779712	0.779712
270	0.77493	0.77493
271	0.779712	0.779712
272	0.784493	0.784493
273	0.789275	0.789275
274	0.794057	0.794057
275	0.798838	0.798838
276	0.80362	0.80362
277	0.808402	0.808402
278	0.813183	0.813183
279	0.817965	0.817965
280	0.822747	0.822747
281	0.827528	0.827528
282	0.83231	0.83231
283	0.83231	0.83231
284	0.83231	0.83231
285	0.83231	0.83231
286	0.83231	0.83231
287	0.83231	0.83231
288	0.83231	0.83231
289	0.83231	0.83231
290	0.83231	0.83231
291	0.849528	0.849528
292	0.866746	0.866746
293	0.883964	0.883964
294	0.901182	0.901182
295	0.9184	0.9184
296	0.9184	0.9184
297	0.9184	0.9184
298	0.9184	0.9184
299	0.9184	0.9184
300	0.9184	0.9184
