# Supplementary material for: Deep learning-based rice pest detection research
Source: PLoS One. 2024 Nov 7;19(11):e0313387. doi: 10.1371/journal.pone.0313387 (PMC11542820; doi:10.1371/journal.pone.0313387)
Supplement: S1 Data — (ZIP) [file pone.0313387.s001.zip › Fig2.Precision.xlsx]

## Sheet: （a）(1)
Epochs	Improved YOLOv8	YOLOv8n-CBAM	YOLOv8n-BiFPN	YOLOv8n-GSCONV	YOLOv8n	YOLOv5s
1	0.00310969	0.00568074	0.00950595	0.00566699	0.00108273	0.00893082
2	0.080495	0.0667147	0.0744776	0.0797678	0.0760817	0.0767447
3	0.170517	0.134658	0.15204	0.177777	0.153303	0.143693
4	0.260332	0.205252	0.226	0.279072	0.229664	0.201884
5	0.332407	0.258927	0.299845	0.351676	0.317306	0.271404
6	0.415699	0.326378	0.384082	0.462042	0.394045	0.340526
7	0.504386	0.406057	0.462664	0.524961	0.461279	0.4052
8	0.583856	0.474012	0.546276	0.619191	0.546199	0.469962
9	0.657306	0.536351	0.614918	0.700574	0.632558	0.536824
10	0.761461	0.626651	0.707047	0.810496	0.689786	0.605141
11	0.741464	0.597146	0.701143	0.800551	0.70316	0.602495
12	0.748566	0.617867	0.700239	0.804171	0.713386	0.61506
13	0.756336	0.627502	0.710647	0.812131	0.717412	0.625696
14	0.757985	0.633398	0.726257	0.805151	0.720079	0.608788
15	0.757337	0.650642	0.720832	0.836986	0.741826	0.636159
16	0.775222	0.668976	0.717443	0.824396	0.733403	0.622541
17	0.767722	0.68265	0.727766	0.830983	0.751461	0.638332
18	0.783479	0.694075	0.73288	0.835499	0.761414	0.646879
19	0.776155	0.697715	0.745866	0.831699	0.765523	0.646719
20	0.792895	0.728101	0.741556	0.847533	0.769748	0.660431
21	0.79498	0.749257	0.76093	0.860742	0.781598	0.676488
22	0.798369	0.738311	0.765571	0.864175	0.799737	0.665116
23	0.805814	0.760194	0.759169	0.872472	0.805084	0.671507
24	0.801612	0.758192	0.768275	0.873834	0.8006	0.701453
25	0.807377	0.77999	0.775865	0.881762	0.800643	0.708194
26	0.81529	0.808257	0.785976	0.879127	0.828259	0.698354
27	0.814208	0.820271	0.771775	0.873358	0.837074	0.707811
28	0.825246	0.826012	0.797664	0.894416	0.831285	0.716282
29	0.830278	0.830821	0.797107	0.898592	0.845626	0.71474
30	0.842415	0.8478	0.788736	0.909062	0.846921	0.714254
31	0.831383	0.847053	0.800189	0.89373	0.846101	0.733073
32	0.843951	0.844281	0.798662	0.908688	0.842757	0.734698
33	0.845389	0.855925	0.816239	0.904458	0.849759	0.745836
34	0.857866	0.852126	0.822972	0.903651	0.852636	0.746273
35	0.85471	0.866553	0.827527	0.896937	0.860749	0.761366
36	0.861066	0.8554	0.830383	0.893568	0.861568	0.765471
37	0.872766	0.854687	0.835758	0.910277	0.871789	0.758862
38	0.855126	0.862554	0.832104	0.914706	0.866281	0.767467
39	0.868255	0.857168	0.834907	0.894891	0.87233	0.78838
40	0.885537	0.858268	0.8474	0.894665	0.862938	0.795403
41	0.882566	0.866308	0.855124	0.908565	0.88299	0.802802
42	0.884967	0.880737	0.849402	0.918962	0.88722	0.79874
43	0.886001	0.885321	0.851022	0.910873	0.867313	0.810739
44	0.887267	0.878574	0.869249	0.90595	0.887197	0.814137
45	0.887566	0.869559	0.868636	0.910844	0.882603	0.804438
46	0.892845	0.881284	0.877697	0.920216	0.890514	0.827294
47	0.90479	0.875286	0.892777	0.893584	0.892101	0.835237
48	0.912718	0.882936	0.880713	0.911601	0.902737	0.823542
49	0.918528	0.899392	0.89715	0.915286	0.886974	0.852904
50	0.903405	0.896935	0.89684	0.913164	0.890423	0.855878
51	0.923275	0.884011	0.896455	0.927206	0.891283	0.85565
52	0.923467	0.896428	0.915183	0.933723	0.894492	0.860865
53	0.909096	0.901119	0.892164	0.919485	0.900355	0.852182
54	0.928602	0.897967	0.911708	0.917288	0.908693	0.85361
55	0.936191	0.89025	0.908474	0.929175	0.919288	0.85096
56	0.924731	0.900436	0.900336	0.920765	0.915807	0.849486
57	0.931514	0.913964	0.915611	0.922686	0.906611	0.85697
58	0.92912	0.897548	0.904288	0.923726	0.919677	0.859215
59	0.927927	0.916825	0.91092	0.933775	0.918309	0.855228
60	0.935619	0.911701	0.909088	0.929385	0.926545	0.860444
61	0.932641	0.906483	0.924458	0.919835	0.924864	0.86721
62	0.932921	0.909232	0.921067	0.927701	0.922053	0.84296
63	0.931856	0.886979	0.918836	0.932472	0.938516	0.872466
64	0.925334	0.916645	0.912225	0.934071	0.933607	0.851409
65	0.942052	0.921809	0.927389	0.936367	0.934547	0.863739
66	0.93808	0.913783	0.913542	0.928428	0.938212	0.863809
67	0.938676	0.931966	0.932723	0.928584	0.935776	0.859685
68	0.941314	0.920939	0.935441	0.936087	0.942474	0.875425
69	0.940171	0.917538	0.919444	0.921372	0.949771	0.863447
70	0.94622	0.9276	0.924148	0.944528	0.954515	0.870138
71	0.951753	0.94281	0.923708	0.948848	0.952439	0.869144
72	0.95645	0.920223	0.919559	0.927876	0.958236	0.870081
73	0.941298	0.942998	0.924557	0.936253	0.942031	0.871949
74	0.954404	0.931023	0.945937	0.939409	0.944746	0.859311
75	0.942355	0.937221	0.951511	0.930236	0.959109	0.877015
76	0.95543	0.943969	0.943999	0.94895	0.972785	0.871617
77	0.963869	0.936797	0.939868	0.929742	0.958911	0.867467
78	0.953533	0.948741	0.941837	0.95396	0.973487	0.874203
79	0.955705	0.944635	0.949834	0.960014	0.960776	0.885766
80	0.944027	0.944022	0.945956	0.952551	0.979407	0.88624
81	0.956304	0.95157	0.950103	0.94976	0.979605	0.883242
82	0.958982	0.959138	0.950749	0.940611	0.975943	0.876638
83	0.970114	0.953019	0.934776	0.945461	0.977515	0.875029
84	0.9626	0.944371	0.948565	0.959239	0.971388	0.888847
85	0.95366	0.963145	0.948127	0.9337	0.970662	0.884168
86	0.953692	0.944125	0.947861	0.963044	0.983531	0.886105
87	0.959478	0.950627	0.947821	0.944432	0.970984	0.888036
88	0.96949	0.951695	0.953345	0.950488	0.967976	0.882468
89	0.958365	0.947939	0.96423	0.956046	0.97308	0.8852
90	0.959557	0.948074	0.96403	0.960744	0.965945	0.889721
91	0.971408	0.944439	0.963916	0.946726	0.974033	0.893433
92	0.987512	0.933853	0.970187	0.965571	0.969088	0.888864
93	0.967888	0.950244	0.962491	0.963122	0.972868	0.89443
94	0.975207	0.95986	0.960962	0.955612	0.983065	0.889504
95	0.972326	0.941147	0.974521	0.964204	0.970628	0.898404
96	0.96729	0.942747	0.969722	0.956374	0.97731	0.891273
97	0.982403	0.958938	0.963928	0.965934	0.96777	0.900198
98	0.977405	0.963253	0.97898	0.956956	0.969335	0.879039
99	0.980138	0.955681	0.971896	0.965471	0.979984	0.901763
100	0.980436	0.951105	0.966609	0.966515	0.967616	0.903238
101	0.969583	0.946621	0.983116	0.971408	0.974696	0.905909
102	0.982958	0.955838	0.982928	0.969341	0.972874	0.899489
103	0.977614	0.952355	0.973974	0.965178	0.968487	0.913201
104	0.972513	0.950989	0.979815	0.951643	0.973331	0.895797
105	0.98228	0.949499	0.971412	0.952637	0.96553	0.907084
106	0.978033	0.947921	0.975055	0.970645	0.966105	0.888444
107	0.990178	0.959187	0.964487	0.966321	0.977946	0.905691
108	0.981534	0.957434	0.9654	0.975906	0.979955	0.894103
109	0.987525	0.956704	0.969677	0.953429	0.966472	0.905499
110	0.98291	0.950164	0.972015	0.973933	0.974204	0.911368
111	0.971291	0.949974	0.98552	0.960308	0.97087	0.903513
112	0.985067	0.950283	0.986461	0.968095	0.973832	0.903465
113	0.988464	0.961232	0.977602	0.967293	0.973991	0.919105
114	0.996418	0.956451	0.973623	0.965392	0.976612	0.907438
115	0.980504	0.958482	0.963818	0.963169	0.968896	0.916986
116	0.976464	0.969012	0.976821	0.972603	0.973035	0.913471
117	0.976117	0.957929	0.974374	0.964196	0.973469	0.922508
118	0.974348	0.947799	0.967867	0.966279	0.959837	0.910141
119	0.984485	0.952682	0.975565	0.97459	0.966619	0.912065
120	0.984744	0.958369	0.977356	0.96444	0.966713	0.905211
121	0.986259	0.954413	0.957767	0.965757	0.976244	0.914234
122	0.980223	0.94923	0.982517	0.954272	0.979794	0.920767
123	0.988884	0.954034	0.967434	0.963091	0.972502	0.91406
124	0.977746	0.960735	0.980211	0.968972	0.964932	0.898875
125	0.985681	0.958034	0.982766	0.96382	0.980584	0.920026
126	0.9836	0.953111	0.962641	0.971949	0.964798	0.915415
127	0.972977	0.957419	0.955524	0.973503	0.969306	0.920879
128	0.979175	0.964313	0.975174	0.965099	0.97492	0.909555
129	0.977278	0.957493	0.983218	0.954383	0.98811	0.918578
130	0.983412	0.961523	0.981735	0.967611	0.964017	0.914458
131	0.982931	0.956564	0.97356	0.964071	0.969592	0.908239
132	0.989568	0.945568	0.970742	0.965627	0.974774	0.913144
133	0.976854	0.951531	0.973959	0.958807	0.965537	0.932045
134	0.993155	0.956218	0.970082	0.962617	0.954413	0.917564
135	0.979581	0.95774	0.98668	0.965807	0.970113	0.914734
136	0.9896	0.951868	0.96949	0.972784	0.966014	0.920998
137	0.976653	0.945803	0.973785	0.96817	0.969773	0.93365
138	0.980615	0.955301	0.977284	0.967012	0.978134	0.920679
139	0.985965	0.967251	0.98738	0.973211	0.96499	0.933273
140	0.978637	0.946802	0.974575	0.975473	0.967454	0.922408
141	0.985981	0.951052	0.982739	0.958345	0.960051	0.920192
142	0.990692	0.963406	0.969464	0.963595	0.96807	0.920002
143	0.97839	0.956037	0.981116	0.973879	0.972166	0.927847
144	0.99122	0.955021	0.982664	0.959481	0.967962	0.916506
145	0.990492	0.947711	0.967972	0.977897	0.991367	0.922441
146	0.98103	0.958764	0.97144	0.964166	0.966814	0.917319
147	0.965692	0.94737	0.982094	0.963763	0.955484	0.914807
148	0.982817	0.953522	0.976212	0.956945	0.963717	0.912351
149	0.980624	0.958059	0.98491	0.963421	0.974879	0.929176
150	0.985311	0.967679	0.974198	0.96505	0.981659	0.917817
151	0.980452	0.960335	0.969093	0.962271	0.960864	0.917554
152	0.977874	0.964972	0.983107	0.968373	0.962361	0.919157
153	0.98456	0.961311	0.978937	0.955491	0.973097	0.917544
154	0.990311	0.953569	0.97568	0.972885	0.979167	0.921255
155	0.984037	0.957816	0.976437	0.956718	0.965248	0.941573
156	0.969029	0.949813	0.982591	0.982758	0.97826	0.930261
157	0.992254	0.957136	0.964712	0.974729	0.958535	0.921252
158	0.990086	0.961615	0.991405	0.966699	0.972301	0.938897
159	0.972508	0.953136	0.985182	0.950616	0.974488	0.9401
160	0.990159	0.958202	0.976991	0.972476	0.97686	0.929144
161	0.981111	0.965905	0.979205	0.967336	0.968144	0.91515
162	0.992993	0.96388	0.989886	0.970712	0.977074	0.944682
163	0.992654	0.945738	0.985093	0.987111	0.966355	0.918854
164	0.977395	0.955944	0.979778	0.962346	0.974822	0.926998
165	0.997264	0.966995	0.987016	0.97738	0.965075	0.939479
166	0.987837	0.955022	0.97669	0.970729	0.97516	0.943488
167	0.99064	0.953351	0.967156	0.959265	0.961639	0.936062
168	0.991585	0.95485	0.972587	0.978836	0.98226	0.932225
169	0.983425	0.962086	0.968106	0.962779	0.974091	0.939991
170	0.978777	0.956348	0.982396	0.977139	0.961673	0.94526
171	0.981758	0.956491	0.981595	0.973812	0.970832	0.935962
172	0.991651	0.958303	0.972266	0.963337	0.959352	0.939556
173	0.980028	0.963028	0.983551	0.96842	0.972705	0.92645
174	0.981012	0.957999	0.978565	0.97372	0.966486	0.933633
175	0.996214	0.976742	0.982791	0.96641	0.980873	0.933449
176	0.990665	0.952535	0.96579	0.955508	0.954992	0.931927
177	0.984396	0.968515	0.985637	0.9686	0.975059	0.925237
178	1	0.966675	0.987481	0.961907	0.962865	0.935058
179	0.983527	0.974176	0.967682	0.971899	0.963484	0.935912
180	1	0.95212	0.986744	0.974406	0.982595	0.933444
181	0.983863	0.961687	0.980804	0.968566	0.968366	0.932766
182	0.986944	0.960348	0.97769	0.969487	0.970074	0.934633
183	0.98685	0.961622	0.97978	0.970034	0.969502	0.935425
184	0.987154	0.960625	0.977333	0.968838	0.970259	0.93365
185	0.987579	0.959108	0.979039	0.96956	0.970017	0.9337
186	0.987395	0.960712	0.979104	0.969048	0.968826	0.933033
187	0.988553	0.958611	0.97861	0.969448	0.969262	0.935072
188	0.987712	0.960164	0.97802	0.970586	0.970679	0.933019
189	0.989122	0.960476	0.97885	0.969067	0.969573	0.933224
190	0.988042	0.961921	0.978704	0.970162	0.97026	0.934195
191	0.988138	0.960476	0.980193	0.964235	0.969155	0.933466
192	0.986834	0.960626	0.978666	0.969476	0.970003	0.93315
193	0.988107	0.960366	0.979662	0.970647	0.969735	0.933333
194	0.987357	0.960383	0.978711	0.970444	0.970514	0.933025
195	0.988678	0.960738	0.978753	0.96927	0.968474	0.933038
196	0.989131	0.959809	0.979169	0.969763	0.970114	0.932433
197	0.98908	0.961327	0.978205	0.968941	0.970513	0.934115
198	0.98682	0.959625	0.978908	0.968527	0.969239	0.933605
199	0.989276	0.960153	0.979799	0.970428	0.970757	0.934002
200	0.987035	0.960765	0.979845	0.969351	0.971004	0.934031
201	0.987929	0.961292	0.978565	0.965633	0.968803	0.936027
202	0.987396	0.95964	0.978373	0.970914	0.970752	0.933019
203	0.98827	0.960359	0.97976	0.969926	0.971	0.934023
204	0.990231	0.960015	0.97786	0.969388	0.969131	0.932933
205	0.987559	0.959673	0.978618	0.96942	0.968735	0.933311
206	0.987891	0.959888	0.979097	0.969237	0.967702	0.93211
207	0.988574	0.960145	0.980884	0.970346	0.970776	0.933848
208	0.989058	0.961225	0.977543	0.969841	0.971416	0.934687
209	0.988715	0.959485	0.979237	0.969814	0.96777	0.93273
210	0.987827	0.961165	0.979279	0.970383	0.971413	0.933724
211	0.989872	0.961016	0.978585	0.971378	0.971483	0.932411
212	0.988571	0.960118	0.978368	0.969996	0.969897	0.932369
213	0.988936	0.959885	0.979394	0.970296	0.970343	0.934532
214	0.98743	0.961635	0.978732	0.969172	0.969063	0.93488
215	0.987144	0.960015	0.978408	0.969592	0.969329	0.932658
216	0.988594	0.959307	0.978243	0.967556	0.968806	0.933966
217	0.986634	0.959023	0.979058	0.969002	0.971031	0.935613
218	0.987132	0.960786	0.979493	0.969693	0.9697	0.933322
219	0.988017	0.959773	0.979691	0.968672	0.969187	0.933557
220	0.98854	0.95931	0.979885	0.968247	0.969438	0.933227
221	0.987012	0.95968	0.980925	0.968308	0.974779	0.933577
222	0.988461	0.960878	0.9804	0.968445	0.969015	0.932901
223	0.98876	0.959354	0.978606	0.970299	0.970008	0.933182
224	0.987881	0.961293	0.978169	0.971011	0.971135	0.934389
225	0.988792	0.96103	0.979937	0.968913	0.968852	0.933028
226	0.989166	0.960535	0.977779	0.969141	0.968752	0.933174
227	0.988717	0.959443	0.978548	0.968192	0.970202	0.93341
228	0.98716	0.959787	0.979954	0.968967	0.968985	0.934786
229	0.98745	0.960494	0.979507	0.972147	0.968538	0.9341
230	0.987765	0.95953	0.978168	0.968232	0.970192	0.932826
231	0.990552	0.960004	0.977817	0.970836	0.969179	0.933544
232	0.987241	0.960384	0.978414	0.969236	0.968276	0.934544
233	0.987429	0.961488	0.979276	0.968569	0.968652	0.935334
234	0.989363	0.960444	0.978794	0.968737	0.970558	0.933531
235	0.986448	0.95973	0.979091	0.968634	0.970053	0.932204
236	0.987995	0.96087	0.979311	0.968793	0.970229	0.933622
237	0.989221	0.959552	0.978495	0.968949	0.969756	0.934144
238	0.988929	0.961411	0.977845	0.970281	0.967913	0.934423
239	0.988035	0.960568	0.977948	0.970024	0.968675	0.932177
240	0.987142	0.959552	0.978837	0.970866	0.971539	0.933764
241	0.989962	0.959533	0.981074	0.970378	0.969459	0.934952
242	0.987906	0.960559	0.978583	0.970668	0.968816	0.933551
243	0.990231	0.9609	0.980047	0.969267	0.97043	0.933716
244	0.988752	0.958757	0.978355	0.970809	0.969415	0.933502
245	0.987676	0.959923	0.977648	0.971571	0.969983	0.933629
246	0.988235	0.961566	0.979631	0.969865	0.968797	0.933123
247	0.988872	0.959856	0.978693	0.96975	0.970555	0.93243
248	0.989006	0.960037	0.979368	0.969394	0.97065	0.934805
249	0.989644	0.960851	0.979067	0.970282	0.970385	0.934316
250	0.987765	0.960829	0.978722	0.968953	0.970956	0.933776
251	0.99136	0.956579	0.979427	0.970649	0.969553	0.935171
252	0.988222	0.959878	0.978247	0.969766	0.968559	0.933608
253	0.987914	0.959863	0.98038	0.970504	0.969546	0.932609
254	0.986782	0.959988	0.979807	0.969367	0.970063	0.933131
255	0.988619	0.959415	0.97882	0.969928	0.969383	0.932904
256	0.989633	0.960386	0.97993	0.969375	0.969757	0.932374
257	0.987885	0.959856	0.980373	0.970132	0.970664	0.933644
258	0.987846	0.960187	0.979172	0.968893	0.969326	0.934167
259	0.988956	0.958301	0.980582	0.968638	0.968521	0.934442
260	0.988203	0.961088	0.980425	0.970653	0.969192	0.932963
261	0.989539	0.963316	0.977711	0.96925	0.970617	0.932343
262	0.988001	0.958347	0.978882	0.97004	0.96971	0.934519
263	0.98761	0.961564	0.979438	0.968668	0.971628	0.933317
264	0.987935	0.959186	0.979471	0.969256	0.969573	0.93297
265	0.988916	0.960406	0.977162	0.969135	0.968283	0.934259
266	0.986876	0.960149	0.979593	0.968763	0.970006	0.933471
267	0.989289	0.959966	0.978703	0.969379	0.969129	0.933393
268	0.987391	0.960394	0.980182	0.968554	0.969722	0.933971
269	0.988315	0.961209	0.978938	0.969604	0.969678	0.933625
270	0.988068	0.96081	0.978082	0.969605	0.969544	0.934406
271	0.981985	0.959858	0.980272	0.967331	0.969662	0.934913
272	0.988207	0.958704	0.980567	0.96928	0.970077	0.93328
273	0.986995	0.960176	0.978696	0.968243	0.970395	0.933136
274	0.987404	0.960198	0.979038	0.969523	0.969707	0.932778
275	0.987699	0.960071	0.980186	0.969262	0.969746	0.933492
276	0.9875	0.960601	0.978298	0.969309	0.970231	0.933232
277	0.988541	0.960473	0.978475	0.969079	0.969999	0.932564
278	0.988459	0.959413	0.978538	0.970241	0.968359	0.934877
279	0.987782	0.95884	0.978684	0.96959	0.969633	0.93356
280	0.988526	0.960617	0.979947	0.969206	0.970966	0.932567
281	0.9893	0.958288	0.979475	0.96792	0.967932	0.936623
282	0.988119	0.960832	0.978339	0.970431	0.971268	0.93335
283	0.987585	0.960068	0.978736	0.969904	0.969666	0.935017
284	0.98743	0.959347	0.979867	0.967723	0.969472	0.935053
285	0.988696	0.959642	0.979244	0.970038	0.969169	0.934418
286	0.987721	0.961786	0.979112	0.96998	0.969454	0.93421
287	0.988693	0.960843	0.977326	0.969052	0.970077	0.933176
288	0.987329	0.959824	0.97932	0.969418	0.969633	0.933499
289	0.986543	0.958798	0.979364	0.969043	0.970975	0.934563
290	0.988589	0.961419	0.978629	0.970319	0.969018	0.934973
291	0.99166	0.957538	0.977857	0.971296	0.96963	0.932159
292	0.988802	0.960177	0.979392	0.969346	0.968323	0.934195
293	0.988659	0.959973	0.98005	0.968699	0.969284	0.933999
294	0.988434	0.961325	0.978419	0.971004	0.970825	0.933873
295	0.988933	0.959525	0.980435	0.970101	0.970408	0.934271
296	0.986195	0.95965	0.978902	0.968898	0.969702	0.933498
297	0.987093	0.959339	0.978677	0.970247	0.969342	0.93303
298	0.987493	0.960256	0.979924	0.967281	0.970855	0.934644
299	0.986992	0.959357	0.978373	0.968632	0.970271	0.931928
300	0.986828	0.961873	0.977899	0.970317	0.969667	0.932961
