# Supplementary material for: Deep learning-based rice pest detection research
Source: PLoS One. 2024 Nov 7;19(11):e0313387. doi: 10.1371/journal.pone.0313387 (PMC11542820; doi:10.1371/journal.pone.0313387)
Supplement: S1 Data — (ZIP) [file pone.0313387.s001.zip › Fig3.Recall.xlsx]

## Sheet: Sheet1
Epochs	Improved YOLOv8	YOLOv8n-CBAM	YOLOv8n-BiFPN	YOLOv8n-GSCONV	YOLOv8n	YOLOv5s
0	0.00148256	-0.0336111	-0.00307618	-0.011773	0.0347324	0.0292059
1	0.0384288	0.0808046	0.0558786	0.0352636	0.0156451	0.0191202
2	0.127484	0.0727595	0.0730712	0.118792	0.0599893	0.0909377
3	0.175064	0.189388	0.140156	0.155244	0.154999	0.120364
4	0.226424	0.163168	0.162343	0.226275	0.156231	0.119864
5	0.314488	0.26579	0.206501	0.266266	0.190374	0.143973
6	0.349757	0.320048	0.218567	0.33764	0.259894	0.268348
7	0.406649	0.349127	0.277724	0.352271	0.271623	0.285207
8	0.461394	0.407534	0.319709	0.441554	0.315746	0.335572
9	0.52008	0.433952	0.375084	0.452638	0.385983	0.294842
10	0.598593	0.497079	0.398625	0.5111	0.424701	0.387234
11	0.612219	0.534791	0.395628	0.535328	0.425757	0.420334
12	0.627202	0.495585	0.434034	0.536844	0.401595	0.419032
13	0.636712	0.547403	0.428283	0.549604	0.44688	0.406436
14	0.619811	0.55824	0.439928	0.536543	0.460296	0.41213
15	0.645801	0.510195	0.441294	0.562616	0.483041	0.460291
16	0.622974	0.571932	0.475697	0.557559	0.437246	0.394155
17	0.643768	0.573852	0.465755	0.580315	0.471666	0.476978
18	0.64317	0.535828	0.492415	0.572873	0.467715	0.490444
19	0.659819	0.59152	0.51184	0.602731	0.465407	0.447119
20	0.66733	0.593816	0.526275	0.605293	0.495135	0.456925
21	0.670052	0.586794	0.512585	0.60609	0.499875	0.492526
22	0.681417	0.607372	0.51716	0.607081	0.53906	0.50888
23	0.687336	0.626777	0.534008	0.610762	0.539507	0.499173
24	0.672237	0.609957	0.546153	0.607203	0.563499	0.524011
25	0.692279	0.640966	0.557322	0.626124	0.531618	0.511022
26	0.721949	0.622844	0.576753	0.63233	0.569229	0.569085
27	0.707974	0.641492	0.567098	0.656832	0.533042	0.536457
28	0.725855	0.650924	0.606035	0.647467	0.587065	0.594325
29	0.720797	0.671216	0.604438	0.634067	0.571692	0.543895
30	0.734155	0.649133	0.63707	0.671286	0.591633	0.58586
31	0.715844	0.640044	0.603532	0.649398	0.604638	0.557837
32	0.718765	0.651891	0.613999	0.652677	0.58366	0.604675
33	0.717661	0.672703	0.633216	0.657113	0.600375	0.559708
34	0.73964	0.67487	0.631902	0.679454	0.588174	0.561268
35	0.732682	0.662403	0.621669	0.646276	0.611229	0.581728
36	0.724998	0.663266	0.643582	0.681666	0.606145	0.599545
37	0.727733	0.670475	0.630464	0.649607	0.592613	0.574747
38	0.747073	0.654025	0.644067	0.675296	0.613771	0.602074
39	0.731248	0.674575	0.630987	0.649232	0.621586	0.622277
40	0.745098	0.677493	0.649845	0.656347	0.601483	0.586147
41	0.72716	0.68037	0.628879	0.664141	0.628009	0.607479
42	0.737069	0.683054	0.645804	0.662911	0.621813	0.578847
43	0.737715	0.680459	0.661083	0.664683	0.613775	0.610528
44	0.754589	0.669685	0.632482	0.658946	0.609624	0.579395
45	0.749073	0.680476	0.650336	0.671425	0.624341	0.599966
46	0.750476	0.676033	0.652522	0.666358	0.605814	0.633439
47	0.738075	0.686501	0.655714	0.686675	0.617718	0.628823
48	0.733667	0.678129	0.665137	0.692886	0.638231	0.593981
49	0.735985	0.686298	0.679097	0.661213	0.614047	0.6074
50	0.734995	0.671383	0.667481	0.692078	0.636815	0.616325
51	0.753532	0.66749	0.678828	0.662689	0.625077	0.647575
52	0.740379	0.704117	0.682056	0.664998	0.622083	0.612032
53	0.748277	0.705786	0.678845	0.671019	0.643485	0.616529
54	0.734904	0.698061	0.669414	0.664222	0.646598	0.638439
55	0.752318	0.695229	0.679891	0.69625	0.636206	0.624749
56	0.738271	0.67781	0.682562	0.680402	0.660302	0.62289
57	0.74511	0.69376	0.691852	0.680515	0.62577	0.62339
58	0.751894	0.685436	0.679625	0.705519	0.662453	0.657055
59	0.759789	0.714123	0.692962	0.686693	0.667081	0.621411
60	0.75256	0.716839	0.671483	0.685156	0.657789	0.630112
61	0.744483	0.717552	0.6931	0.700412	0.639321	0.667495
62	0.768593	0.707227	0.693705	0.6977	0.634973	0.64951
63	0.766728	0.722705	0.685421	0.709477	0.67454	0.663199
64	0.764502	0.691485	0.698523	0.692734	0.651489	0.620665
65	0.76348	0.715135	0.699958	0.678495	0.679099	0.636749
66	0.749907	0.716029	0.711422	0.707274	0.678139	0.629058
67	0.756738	0.727331	0.694093	0.715457	0.669879	0.652007
68	0.756608	0.724022	0.685538	0.717662	0.656823	0.638778
69	0.765847	0.725026	0.699501	0.680539	0.687432	0.681058
70	0.767349	0.719955	0.711907	0.704426	0.671354	0.669685
71	0.767681	0.713136	0.717585	0.691473	0.675619	0.659368
72	0.765712	0.726566	0.711448	0.692935	0.678814	0.662161
73	0.758818	0.713238	0.715398	0.702869	0.668841	0.644372
74	0.761134	0.727169	0.721342	0.70887	0.675025	0.669009
75	0.755648	0.720377	0.71496	0.704758	0.666737	0.652273
76	0.764251	0.71759	0.711931	0.694896	0.665176	0.662459
77	0.763937	0.726625	0.712601	0.706966	0.665568	0.659532
78	0.758194	0.730024	0.723508	0.711331	0.669999	0.673399
79	0.766951	0.731082	0.709335	0.700016	0.676719	0.655218
80	0.758792	0.730076	0.713109	0.697421	0.674169	0.665563
81	0.769236	0.726692	0.711013	0.705103	0.673843	0.665836
82	0.765315	0.725439	0.71105	0.702233	0.679736	0.671244
83	0.774148	0.739415	0.71465	0.703721	0.683396	0.681137
84	0.771645	0.738044	0.711442	0.713427	0.682825	0.666685
85	0.761311	0.726118	0.722216	0.715978	0.681755	0.680186
86	0.773129	0.736493	0.723924	0.717855	0.680286	0.66017
87	0.765221	0.742195	0.715244	0.709072	0.677945	0.684065
88	0.764434	0.728129	0.713815	0.710627	0.672744	0.680818
89	0.776431	0.738912	0.719934	0.710459	0.68066	0.69043
90	0.771259	0.736126	0.72537	0.70771	0.686527	0.679317
91	0.769734	0.738626	0.728081	0.711911	0.686348	0.686991
92	0.768485	0.75092	0.720007	0.710714	0.680021	0.67104
93	0.772609	0.735376	0.727389	0.712059	0.676831	0.669887
94	0.77739	0.74833	0.729002	0.72079	0.690333	0.688928
95	0.77422	0.7399	0.718927	0.716966	0.684518	0.67447
96	0.779418	0.751723	0.720206	0.708588	0.685518	0.686426
97	0.776571	0.748525	0.731061	0.718496	0.690959	0.666975
98	0.772844	0.749349	0.737343	0.716515	0.691821	0.685859
99	0.788576	0.744383	0.738194	0.714476	0.683163	0.683065
100	0.783881	0.748682	0.735391	0.720569	0.697752	0.674934
101	0.784755	0.748715	0.736261	0.72003	0.69837	0.676709
102	0.783354	0.747315	0.736304	0.721108	0.698799	0.676491
103	0.784097	0.746698	0.735698	0.719027	0.697661	0.676296
104	0.783275	0.747252	0.735865	0.718984	0.697557	0.676129
105	0.783298	0.747319	0.735193	0.719855	0.698721	0.677587
106	0.783095	0.748393	0.737269	0.720103	0.698116	0.676129
107	0.784596	0.748674	0.737001	0.719039	0.697548	0.676057
108	0.782994	0.748369	0.736575	0.72065	0.698125	0.6756
109	0.783535	0.747096	0.735911	0.718664	0.697858	0.677052
110	0.783574	0.747198	0.736566	0.720581	0.69922	0.67786
111	0.783168	0.748352	0.737117	0.719438	0.697573	0.675707
112	0.782407	0.747027	0.734897	0.720436	0.698192	0.675948
113	0.784262	0.748216	0.736443	0.720291	0.69796	0.67563
114	0.782863	0.748202	0.736243	0.71999	0.697921	0.675852
115	0.782371	0.748834	0.737499	0.718908	0.697984	0.67706
116	0.7835	0.747762	0.736508	0.719506	0.697547	0.675587
117	0.782767	0.74853	0.735003	0.720474	0.698466	0.676458
118	0.78467	0.748927	0.73638	0.718563	0.698035	0.677508
119	0.783798	0.748838	0.736623	0.720078	0.698063	0.676048
120	0.783863	0.748087	0.734825	0.720795	0.698852	0.67691
121	0.783821	0.747576	0.736204	0.718787	0.69802	0.677253
122	0.784195	0.749189	0.735511	0.719267	0.698429	0.67759
123	0.782716	0.747941	0.735492	0.719556	0.698232	0.676908
124	0.783507	0.747787	0.73505	0.718991	0.697509	0.676027
125	0.78338	0.74727	0.736381	0.718901	0.698482	0.678064
126	0.784156	0.747349	0.735986	0.71986	0.698736	0.677612
127	0.783657	0.747927	0.736549	0.719611	0.698526	0.67744
128	0.783108	0.748883	0.736432	0.719644	0.697925	0.676206
129	0.784062	0.746885	0.736396	0.719844	0.698609	0.677373
130	0.784116	0.748783	0.735069	0.719609	0.698289	0.676968
131	0.783817	0.74728	0.736753	0.718802	0.697075	0.675348
132	0.782696	0.749163	0.735972	0.719002	0.697412	0.675823
133	0.783333	0.746621	0.736575	0.72058	0.698848	0.677117
134	0.783884	0.747964	0.737284	0.720246	0.698677	0.677107
135	0.784249	0.749053	0.735444	0.720001	0.697772	0.675543
136	0.78453	0.746938	0.734873	0.719873	0.698739	0.677604
137	0.784235	0.749075	0.735253	0.719046	0.697633	0.67622
138	0.784779	0.747677	0.736904	0.720781	0.698919	0.677058
139	0.783184	0.748536	0.735265	0.720801	0.698932	0.677063
140	0.782965	0.748168	0.736476	0.719144	0.697983	0.676822
141	0.783588	0.748241	0.736017	0.720115	0.698251	0.676386
142	0.783534	0.749112	0.736874	0.719102	0.698055	0.677007
143	0.783231	0.747765	0.735357	0.720053	0.698412	0.676771
144	0.78255	0.747359	0.736461	0.719556	0.698038	0.67652
145	0.783525	0.748171	0.736614	0.718982	0.697492	0.676002
146	0.783289	0.748418	0.736636	0.719635	0.697689	0.675744
147	0.784305	0.748195	0.735885	0.719215	0.697771	0.676327
148	0.78394	0.747214	0.736493	0.718523	0.698066	0.677608
149	0.782338	0.748499	0.734869	0.719298	0.698497	0.677695
150	0.78447	0.747782	0.736907	0.719657	0.69811	0.676563
151	0.783192	0.748161	0.734845	0.720547	0.698209	0.675871
152	0.783335	0.74904	0.736491	0.720088	0.698128	0.676169
153	0.783709	0.748251	0.73583	0.720821	0.698544	0.676266
154	0.783286	0.747612	0.737247	0.720534	0.69847	0.676406
155	0.783576	0.748265	0.736202	0.719738	0.69845	0.677162
156	0.784038	0.74735	0.73503	0.720417	0.698261	0.676105
157	0.784251	0.747429	0.735626	0.720772	0.698415	0.676059
158	0.784532	0.74768	0.737325	0.720272	0.69868	0.677087
159	0.783219	0.748276	0.736168	0.720603	0.698623	0.676642
160	0.782954	0.748138	0.736425	0.719449	0.698076	0.676703
161	0.783521	0.74811	0.736438	0.72041	0.698393	0.676377
162	0.783613	0.747604	0.735622	0.720985	0.698448	0.675911
163	0.784994	0.748486	0.734645	0.719158	0.697985	0.676811
164	0.782765	0.748394	0.735221	0.720985	0.698698	0.676412
165	0.783546	0.748412	0.734991	0.719798	0.698367	0.676936
166	0.784775	0.747927	0.736088	0.719565	0.697275	0.674985
167	0.784137	0.74704	0.73565	0.719809	0.697898	0.675987
168	0.783343	0.747075	0.735359	0.720431	0.698378	0.676326
169	0.784403	0.749002	0.736681	0.719681	0.698596	0.677511
170	0.785172	0.748269	0.735351	0.718282	0.697423	0.676563
171	0.784548	0.747288	0.735965	0.719337	0.697736	0.676136
172	0.783847	0.748009	0.735664	0.719894	0.698075	0.676257
173	0.783696	0.748673	0.735453	0.720443	0.698937	0.677432
174	0.784673	0.746843	0.735345	0.719116	0.69813	0.677145
175	0.783908	0.747473	0.736593	0.720897	0.698389	0.675881
176	0.782876	0.747528	0.735508	0.720048	0.698555	0.677061
177	0.783529	0.746954	0.73701	0.719927	0.698109	0.676291
178	0.784547	0.747473	0.734934	0.720687	0.69832	0.675953
179	0.783596	0.748203	0.735134	0.720329	0.699044	0.67776
180	0.783756	0.747416	0.735909	0.718505	0.697798	0.67709
181	0.783669	0.746526	0.736441	0.718964	0.698181	0.677397
182	0.784872	0.747096	0.735562	0.71947	0.697847	0.676225
183	0.78472	0.748274	0.73596	0.719818	0.69829	0.676763
184	0.783122	0.747404	0.735385	0.718908	0.697864	0.676819
185	0.7834	0.747941	0.736458	0.719057	0.69813	0.677203
186	0.782504	0.747967	0.735672	0.719299	0.698179	0.677059
187	0.782941	0.746557	0.73629	0.719629	0.698011	0.676393
188	0.782865	0.748328	0.736182	0.719919	0.698196	0.676473
189	0.784334	0.748707	0.736112	0.719805	0.698431	0.677057
190	0.78499	0.747967	0.736455	0.721293	0.699006	0.676719
191	0.783192	0.747301	0.736652	0.719278	0.698133	0.676987
192	0.78404	0.746839	0.735317	0.719739	0.698671	0.677603
193	0.784542	0.748735	0.735355	0.719804	0.697921	0.676037
194	0.784785	0.748231	0.735164	0.719903	0.698206	0.676509
195	0.782961	0.74832	0.735121	0.719647	0.698107	0.676567
196	0.784327	0.748736	0.73654	0.720798	0.699091	0.677383
197	0.7843	0.748577	0.736207	0.71957	0.698044	0.676518
198	0.783309	0.748139	0.735193	0.720325	0.698082	0.675838
199	0.783924	0.746589	0.735438	0.719794	0.698163	0.676531
200	0.784415	0.747448	0.7362	0.719027	0.698069	0.677111
201	0.783472	0.748858	0.734622	0.718809	0.697617	0.676424
202	0.782303	0.749171	0.736138	0.720846	0.698339	0.675832
203	0.783011	0.748727	0.735363	0.719355	0.697666	0.675976
204	0.782616	0.747864	0.735523	0.719807	0.698063	0.676319
205	0.783126	0.747633	0.735295	0.720059	0.698098	0.676137
206	0.783379	0.7484	0.735085	0.719778	0.698173	0.676567
207	0.7834	0.748567	0.735689	0.719922	0.697699	0.675476
208	0.783874	0.74775	0.735982	0.719971	0.698255	0.676539
209	0.783423	0.747138	0.735243	0.720042	0.698627	0.677213
210	0.784241	0.747415	0.735927	0.721298	0.699139	0.67698
211	0.783972	0.746886	0.735368	0.720462	0.698713	0.676964
212	0.783615	0.74771	0.735574	0.720281	0.697821	0.67536
213	0.784053	0.748165	0.736426	0.719365	0.698022	0.676678
214	0.78496	0.748483	0.736237	0.719626	0.698489	0.677353
215	0.783881	0.746805	0.7367	0.719757	0.697814	0.675872
216	0.78355	0.747104	0.737116	0.718634	0.6974	0.676166
217	0.783632	0.74885	0.736828	0.720885	0.698879	0.676874
218	0.783174	0.747598	0.736671	0.720032	0.698719	0.677406
219	0.782964	0.748999	0.735699	0.720013	0.698096	0.676179
220	0.783664	0.748557	0.736748	0.719546	0.697911	0.676277
221	0.783092	0.748329	0.736905	0.720138	0.697782	0.675426
222	0.784763	0.747638	0.735358	0.719578	0.697668	0.675758
223	0.784349	0.747395	0.736594	0.719777	0.697762	0.675747
224	0.785007	0.747355	0.736936	0.719502	0.698317	0.677132
225	0.783061	0.747759	0.735649	0.720848	0.69844	0.676031
226	0.784144	0.747232	0.735625	0.719913	0.697837	0.67576
227	0.78395	0.746729	0.735532	0.720773	0.698754	0.676736
228	0.783432	0.748843	0.735787	0.719372	0.697458	0.675543
229	0.783676	0.747703	0.736451	0.719975	0.698256	0.676537
230	0.783757	0.747138	0.736226	0.719825	0.697928	0.67603
231	0.784332	0.748306	0.73659	0.719256	0.698349	0.677442
232	0.783853	0.74741	0.735375	0.720105	0.69791	0.675715
233	0.782574	0.747542	0.735434	0.719575	0.698148	0.676721
234	0.784135	0.747579	0.736256	0.720609	0.698111	0.675613
235	0.78483	0.747102	0.736495	0.719721	0.698751	0.677782
236	0.784071	0.746614	0.736934	0.719602	0.69775	0.675898
237	0.783534	0.748062	0.73496	0.720053	0.698093	0.676134
238	0.784287	0.747871	0.735965	0.719147	0.697983	0.676818
239	0.78411	0.748365	0.736039	0.719225	0.697343	0.675461
240	0.78426	0.748044	0.736551	0.72077	0.698298	0.675826
241	0.782962	0.746249	0.736892	0.720473	0.698653	0.676833
242	0.783899	0.747752	0.736455	0.720411	0.698574	0.676738
243	0.783131	0.748551	0.735165	0.718953	0.698075	0.677198
244	0.783722	0.747374	0.736272	0.719108	0.698023	0.676938
245	0.783001	0.747201	0.736293	0.720022	0.697732	0.675442
246	0.784472	0.748095	0.735634	0.721067	0.699157	0.677247
247	0.782597	0.748694	0.735817	0.720271	0.698241	0.676211
248	0.783353	0.748086	0.736182	0.719328	0.697676	0.676023
249	0.784504	0.747562	0.735456	0.71894	0.697173	0.675405
250	0.783606	0.748526	0.735363	0.71949	0.698562	0.677633
251	0.784715	0.7486	0.736064	0.719103	0.698246	0.677388
252	0.784237	0.748393	0.736516	0.719814	0.698349	0.676885
253	0.783728	0.748193	0.736582	0.72005	0.698639	0.677229
254	0.783074	0.748085	0.7359	0.719705	0.698556	0.677407
255	0.784005	0.747441	0.7368	0.720333	0.698328	0.676323
256	0.783866	0.749127	0.73577	0.719729	0.697981	0.676233
257	0.78391	0.748015	0.735268	0.720027	0.697657	0.675287
258	0.784825	0.747888	0.736282	0.719497	0.697564	0.675632
259	0.783895	0.74838	0.735337	0.718627	0.69774	0.676853
260	0.784385	0.747864	0.736332	0.72112	0.699222	0.677325
261	0.78442	0.747262	0.735274	0.720478	0.699065	0.677651
262	0.784175	0.748272	0.735085	0.719616	0.698476	0.677336
263	0.783058	0.748744	0.735824	0.719346	0.697886	0.676425
264	0.784231	0.747846	0.736284	0.720066	0.69781	0.675553
265	0.784238	0.748367	0.735399	0.71917	0.69838	0.67759
266	0.783996	0.74835	0.735581	0.719367	0.698138	0.676909
267	0.783293	0.747179	0.736455	0.71969	0.698383	0.677075
268	0.783672	0.748536	0.736115	0.71912	0.697839	0.676559
269	0.782814	0.747987	0.735812	0.719926	0.697809	0.675692
270	0.782728	0.747387	0.737013	0.719132	0.697681	0.676229
271	0.784136	0.747895	0.735009	0.719838	0.698033	0.676228
272	0.784722	0.747941	0.735948	0.720358	0.69838	0.676402
273	0.784144	0.74841	0.73605	0.720849	0.6988	0.676751
274	0.784479	0.748159	0.73697	0.71961	0.698397	0.677183
275	0.783786	0.747076	0.736286	0.720041	0.698385	0.67673
276	0.784564	0.748174	0.735825	0.720032	0.698377	0.676723
277	0.784465	0.747599	0.734375	0.720145	0.698292	0.676439
278	0.783328	0.748751	0.734687	0.719805	0.697766	0.675728
279	0.784843	0.7474	0.735837	0.719279	0.698193	0.677108
280	0.78375	0.7484	0.735804	0.720287	0.698985	0.677683
281	0.783526	0.747952	0.737022	0.719749	0.698161	0.676574
282	0.783744	0.748435	0.736453	0.719184	0.697923	0.676661
283	0.784064	0.748881	0.735018	0.719284	0.697771	0.676258
284	0.783322	0.747937	0.737239	0.720211	0.698192	0.676173
285	0.783397	0.748819	0.736513	0.7214	0.69909	0.67678
286	0.78266	0.747154	0.735773	0.719123	0.697681	0.676239
287	0.783601	0.747755	0.736934	0.719501	0.697995	0.676489
288	0.783472	0.746531	0.736004	0.719252	0.697855	0.676457
289	0.785108	0.74673	0.73619	0.719173	0.697914	0.676655
290	0.784483	0.747217	0.736504	0.718972	0.69793	0.676887
291	0.782829	0.74798	0.736154	0.718776	0.697621	0.676466
292	0.784277	0.746394	0.735838	0.719801	0.698406	0.677012
293	0.783056	0.748826	0.737024	0.720825	0.698907	0.676989
294	0.784326	0.746989	0.736504	0.719208	0.697475	0.675741
295	0.782969	0.746798	0.735859	0.719092	0.697977	0.676861
296	0.784514	0.747878	0.734601	0.720891	0.698679	0.676466
297	0.784778	0.747877	0.736345	0.720371	0.698217	0.676064
298	0.783801	0.747621	0.735998	0.719009	0.69791	0.67681
299	0.783004	0.747939	0.735652	0.719843	0.697672	0.675501
300	0.783004	0.747939	0.735652	0.719843	0.697672	0.675501
