# Supplementary material for: Deep learning-based rice pest detection research
Source: PLoS One. 2024 Nov 7;19(11):e0313387. doi: 10.1371/journal.pone.0313387 (PMC11542820; doi:10.1371/journal.pone.0313387)
Supplement: S1 Data — (ZIP) [file pone.0313387.s001.zip › Fig4.mAP@0.5.xlsx]

## Sheet: Sheet1
Epochs	Improved YOLOv8	YOLOv8n-CBAM	YOLOv8n-BiFPN	YOLOv8n-GSCONV	YOLOv8n	YOLOv5s
0	0.00152973	0.00818607	0.0031765	0.0116606	0.0128058	0.0368139
1	0.0686775	0.0530163	0.0580163	0.083331	0.0729371	0.10672
2	0.134767	0.108367	0.136559	0.134426	0.116226	0.172338
3	0.189566	0.142695	0.209894	0.243061	0.194831	0.225047
4	0.27377	0.218659	0.242188	0.281375	0.263273	0.297385
5	0.324296	0.273418	0.303418	0.386643	0.376732	0.318418
6	0.395896	0.341721	0.371721	0.433118	0.414671	0.386721
7	0.465286	0.394221	0.440867	0.530381	0.478028	0.455867
8	0.562075	0.456601	0.486601	0.591069	0.53823	0.501601
9	0.601536	0.543994	0.575971	0.670329	0.647438	0.590971
10	0.678753	0.585131	0.620719	0.751191	0.71194	0.635719
11	0.701226	0.581962	0.632766	0.743317	0.713648	0.647766
12	0.709551	0.580882	0.625801	0.753502	0.707699	0.640801
13	0.713356	0.579689	0.609689	0.748557	0.729348	0.624689
14	0.716995	0.588265	0.618265	0.751655	0.696703	0.633265
15	0.705833	0.614751	0.644751	0.760868	0.704692	0.659751
16	0.706316	0.603363	0.657448	0.767402	0.737537	0.672448
17	0.722171	0.612148	0.642148	0.76552	0.716375	0.657148
18	0.725613	0.603433	0.633433	0.77429	0.721758	0.648433
19	0.729179	0.604946	0.634946	0.765255	0.744548	0.649946
20	0.750448	0.640897	0.670897	0.776173	0.725793	0.685897
21	0.738205	0.617138	0.647138	0.784314	0.760344	0.662138
22	0.741671	0.619766	0.649766	0.786081	0.754291	0.664766
23	0.745041	0.61637	0.64637	0.769457	0.746487	0.66137
24	0.772662	0.62426	0.65426	0.791705	0.742715	0.66926
25	0.765577	0.639268	0.669268	0.796255	0.744884	0.684268
26	0.760793	0.637398	0.667398	0.786837	0.77127	0.682398
27	0.764705	0.653666	0.683666	0.785521	0.769889	0.698666
28	0.771341	0.651711	0.681711	0.799614	0.772016	0.696711
29	0.784796	0.666828	0.696828	0.786719	0.760104	0.711828
30	0.775307	0.643562	0.673562	0.787711	0.772401	0.688562
31	0.781921	0.660138	0.690138	0.816455	0.764073	0.705138
32	0.801829	0.657842	0.687842	0.796454	0.795413	0.702842
33	0.793406	0.653161	0.683161	0.81649	0.789815	0.698161
34	0.818404	0.675124	0.705124	0.802153	0.793407	0.720124
35	0.813792	0.691465	0.721465	0.812848	0.797622	0.736465
36	0.826771	0.667272	0.697272	0.813265	0.780641	0.712272
37	0.816898	0.668556	0.698556	0.83151	0.791766	0.713556
38	0.821891	0.68852	0.71852	0.825403	0.821317	0.73352
39	0.845264	0.705851	0.735851	0.817621	0.819696	0.750851
40	0.833352	0.710843	0.740843	0.830601	0.821534	0.755843
41	0.841919	0.703782	0.733782	0.819873	0.805226	0.748782
42	0.836337	0.696796	0.726796	0.823558	0.812098	0.741796
43	0.851071	0.728543	0.758122	0.836189	0.842736	0.773543
44	0.85869	0.70612	0.73612	0.820714	0.818927	0.75112
45	0.860013	0.70744	0.73744	0.844435	0.829769	0.75244
46	0.875961	0.737954	0.762859	0.846976	0.822718	0.782954
47	0.880401	0.736462	0.759721	0.856917	0.819818	0.781462
48	0.872892	0.74468	0.77468	0.839781	0.855846	0.78968
49	0.875756	0.743595	0.769	0.861386	0.842272	0.788595
50	0.889693	0.747506	0.777506	0.841601	0.842332	0.792506
51	0.884901	0.737644	0.767644	0.847345	0.846283	0.782644
52	0.895029	0.741922	0.771922	0.856947	0.857024	0.786922
53	0.891125	0.726045	0.756045	0.850478	0.862095	0.771045
54	0.897807	0.742728	0.772728	0.858447	0.848174	0.787728
55	0.897702	0.733636	0.763636	0.846412	0.864995	0.778636
56	0.905606	0.761359	0.782514	0.852932	0.863262	0.806359
57	0.893204	0.736759	0.766759	0.865288	0.848935	0.781759
58	0.895429	0.759645	0.789645	0.850703	0.867849	0.804645
59	0.896826	0.760316	0.790316	0.86568	0.859291	0.805316
60	0.894149	0.740953	0.770953	0.851129	0.869932	0.785953
61	0.903491	0.752614	0.782614	0.853546	0.864618	0.797614
62	0.908952	0.759919	0.789919	0.870735	0.863931	0.804919
63	0.911958	0.766576	0.796576	0.866217	0.856249	0.811576
64	0.899391	0.769613	0.799613	0.861317	0.867854	0.814613
65	0.90802	0.779132	0.809132	0.861604	0.870257	0.824132
66	0.913838	0.780536	0.810536	0.872581	0.870004	0.825536
67	0.899966	0.781027	0.811027	0.872158	0.875029	0.826027
68	0.908876	0.775987	0.805987	0.875978	0.876812	0.820987
69	0.907109	0.763044	0.793044	0.863066	0.862176	0.808044
70	0.912152	0.803274	0.829301	0.87695	0.871137	0.793138
71	0.915535	0.823055	0.824488	0.874123	0.873554	0.801783
72	0.903839	0.801928	0.833325	0.874614	0.867188	0.80362
73	0.90887	0.817856	0.842987	0.87971	0.882289	0.807365
74	0.915694	0.801178	0.834104	0.870447	0.876368	0.797865
75	0.919279	0.815817	0.841153	0.870427	0.869603	0.823062
76	0.910105	0.806766	0.843302	0.869301	0.879314	0.807476
77	0.908686	0.826292	0.842356	0.879417	0.874241	0.807398
78	0.919724	0.82704	0.8477	0.872407	0.88459	0.825211
79	0.926055	0.808552	0.850716	0.869205	0.884798	0.821931
80	0.923809	0.830666	0.848041	0.885798	0.870984	0.831422
81	0.914031	0.835663	0.855204	0.878803	0.884769	0.834923
82	0.930784	0.836709	0.861662	0.882412	0.881445	0.815461
83	0.913818	0.838627	0.851266	0.883027	0.882301	0.82683
84	0.91654	0.844206	0.860619	0.881445	0.888038	0.822813
85	0.921691	0.847916	0.869536	0.892698	0.890244	0.8276
86	0.921562	0.851113	0.866015	0.876588	0.878291	0.844158
87	0.932099	0.853392	0.869574	0.887343	0.877813	0.83515
88	0.918532	0.855274	0.869474	0.882375	0.884721	0.826727
89	0.932099	0.856879	0.866552	0.88653	0.880516	0.834682
90	0.920579	0.860398	0.879003	0.89367	0.882679	0.830463
91	0.932099	0.865831	0.875477	0.88437	0.881141	0.832941
92	0.922111	0.868269	0.87027	0.88215	0.882483	0.846634
93	0.932099	0.870246	0.874824	0.891911	0.888057	0.837849
94	0.928316	0.872689	0.88323	0.890681	0.88531	0.852547
95	0.93131	0.878023	0.872411	0.886857	0.893022	0.845851
96	0.932099	0.881121	0.882437	0.88752	0.889771	0.852547
97	0.932099	0.883156	0.87705	0.892907	0.905525	0.852547
98	0.932099	0.883744	0.892392	0.893076	0.902701	0.852547
99	0.932099	0.888444	0.892251	0.894788	0.890395	0.852547
100	0.932099	0.896154	0.913469	0.910839	0.890255	0.852874
101	0.931178	0.895476	0.914644	0.912171	0.890537	0.852017
102	0.932524	0.896342	0.913871	0.912529	0.89022	0.852038
103	0.932527	0.895142	0.914079	0.911844	0.890861	0.85225
104	0.931247	0.894846	0.914246	0.912352	0.890953	0.853219
105	0.93189	0.896385	0.914459	0.911223	0.890353	0.851577
106	0.931835	0.895147	0.913862	0.911787	0.889949	0.853006
107	0.932871	0.896414	0.913644	0.912234	0.89035	0.853162
108	0.931222	0.896341	0.914796	0.912613	0.889765	0.85169
109	0.93174	0.894905	0.913485	0.912463	0.891333	0.852301
110	0.931738	0.895275	0.914113	0.911904	0.890288	0.852911
111	0.932397	0.896087	0.913669	0.911468	0.890534	0.852167
112	0.931166	0.895018	0.914356	0.911914	0.89024	0.852279
113	0.931706	0.895004	0.9133	0.912349	0.890109	0.85192
114	0.931239	0.896013	0.914722	0.911409	0.891322	0.853488
115	0.932858	0.895028	0.914909	0.911286	0.889474	0.851563
116	0.931906	0.895457	0.913774	0.912289	0.889684	0.853415
117	0.930967	0.89613	0.913745	0.911626	0.890864	0.853059
118	0.932563	0.896209	0.913776	0.911446	0.890293	0.851823
119	0.932636	0.895248	0.914745	0.912118	0.890734	0.853517
120	0.93093	0.896262	0.914627	0.912639	0.8907	0.852263
121	0.93157	0.895509	0.915149	0.912439	0.88947	0.852295
122	0.93224	0.896071	0.913923	0.910853	0.891025	0.852185
123	0.931422	0.895182	0.915248	0.91125	0.890396	0.851678
124	0.931589	0.895613	0.913866	0.91139	0.890326	0.853372
125	0.932825	0.89489	0.914487	0.912616	0.890321	0.852191
126	0.931339	0.895715	0.914528	0.912523	0.890402	0.853359
127	0.931406	0.895667	0.913863	0.910904	0.890384	0.852679
128	0.931497	0.896005	0.914166	0.911004	0.88946	0.852384
129	0.931363	0.894803	0.915236	0.912747	0.890045	0.852171
130	0.932512	0.896209	0.913604	0.911724	0.889668	0.852108
131	0.930973	0.895939	0.914823	0.911661	0.890863	0.851564
132	0.932072	0.894463	0.914485	0.912646	0.890719	0.852656
133	0.932122	0.895989	0.914763	0.912579	0.889524	0.853311
134	0.930982	0.895337	0.913625	0.911299	0.891167	0.853324
135	0.932283	0.896052	0.91521	0.911715	0.889838	0.852977
136	0.931497	0.896235	0.913816	0.911421	0.891138	0.852095
137	0.932603	0.896229	0.914133	0.911171	0.891393	0.852666
138	0.931993	0.894685	0.915022	0.912206	0.891169	0.851856
139	0.932234	0.895209	0.91502	0.911924	0.89081	0.852996
140	0.931114	0.895912	0.914781	0.911575	0.889396	0.852638
141	0.932661	0.895367	0.915055	0.911349	0.889761	0.853369
142	0.931627	0.895683	0.913387	0.910986	0.889621	0.851549
143	0.931296	0.895466	0.914326	0.91193	0.891384	0.852315
144	0.932707	0.894903	0.913739	0.911277	0.890345	0.852407
145	0.932188	0.89554	0.914816	0.912261	0.890684	0.852572
146	0.931235	0.895785	0.915086	0.912579	0.890589	0.853047
147	0.932073	0.895627	0.913975	0.912726	0.890476	0.852506
148	0.931809	0.894767	0.915154	0.91111	0.890896	0.852896
149	0.931481	0.895057	0.913341	0.910917	0.890355	0.852395
150	0.931792	0.894901	0.914232	0.911793	0.890031	0.852911
151	0.931948	0.895376	0.914696	0.912269	0.890364	0.852225
152	0.931738	0.896283	0.913629	0.911853	0.891079	0.853126
153	0.932177	0.894913	0.914392	0.911089	0.891161	0.852219
154	0.930969	0.894843	0.913828	0.912194	0.89028	0.85353
155	0.93199	0.896241	0.913466	0.911503	0.889826	0.852798
156	0.932249	0.895696	0.915079	0.912114	0.889917	0.851764
157	0.932567	0.894818	0.915183	0.912309	0.890389	0.852233
158	0.931205	0.895057	0.914662	0.912545	0.889731	0.852054
159	0.93276	0.895607	0.914943	0.910865	0.889941	0.851614
160	0.932619	0.89495	0.914212	0.91116	0.890604	0.852041
161	0.932215	0.895716	0.91493	0.911292	0.890971	0.852445
162	0.932461	0.895074	0.91478	0.912302	0.889853	0.852096
163	0.932792	0.896371	0.915225	0.911158	0.889728	0.852168
164	0.932775	0.895505	0.914508	0.911537	0.889953	0.851975
165	0.932357	0.8958	0.914036	0.911109	0.889769	0.85155
166	0.931028	0.895097	0.914024	0.910997	0.890868	0.853372
167	0.932678	0.896419	0.914363	0.910854	0.890572	0.853396
168	0.932187	0.895756	0.913541	0.910894	0.889816	0.852629
169	0.930918	0.895115	0.91515	0.912106	0.890338	0.852933
170	0.930897	0.895769	0.913649	0.91125	0.890771	0.851663
171	0.932796	0.895152	0.914705	0.911161	0.890036	0.852
172	0.932235	0.895951	0.915181	0.911194	0.890912	0.852738
173	0.931844	0.89636	0.913407	0.911805	0.890648	0.853434
174	0.931802	0.896111	0.9138	0.912311	0.889447	0.853128
175	0.932847	0.895393	0.914903	0.911741	0.890326	0.852111
176	0.93184	0.895569	0.915044	0.912069	0.891205	0.851937
177	0.931914	0.896353	0.913786	0.911741	0.89053	0.851952
178	0.93154	0.89448	0.914839	0.912396	0.890807	0.852981
179	0.932709	0.895063	0.913757	0.911499	0.890268	0.851892
180	0.931799	0.895027	0.914384	0.911401	0.889458	0.852246
181	0.932784	0.894542	0.913891	0.911565	0.891321	0.851681
182	0.932684	0.895799	0.915047	0.911483	0.890035	0.853273
183	0.932239	0.895121	0.914731	0.911545	0.891057	0.852572
184	0.932269	0.896049	0.9142	0.91129	0.889682	0.853344
185	0.931239	0.894889	0.913852	0.911778	0.890066	0.852764
186	0.932129	0.895632	0.914133	0.911548	0.890604	0.852458
187	0.932603	0.895835	0.913985	0.912314	0.889693	0.852035
188	0.932526	0.895137	0.913741	0.911945	0.889743	0.85178
189	0.93257	0.895859	0.914066	0.911708	0.889942	0.851638
190	0.931663	0.894462	0.91425	0.912424	0.889641	0.852178
191	0.93205	0.895805	0.914448	0.912705	0.890765	0.852585
192	0.931974	0.894764	0.914632	0.912409	0.890749	0.852811
193	0.930944	0.895398	0.914818	0.912606	0.889651	0.852118
194	0.932711	0.895931	0.915043	0.912287	0.890803	0.852457
195	0.931606	0.895278	0.914508	0.912488	0.891345	0.851827
196	0.932115	0.895449	0.914108	0.911533	0.889504	0.853267
197	0.931062	0.896379	0.914185	0.912034	0.890013	0.851914
198	0.931056	0.895841	0.91394	0.911304	0.891393	0.852592
199	0.931015	0.894987	0.914362	0.912626	0.890195	0.851771
200	0.931378	0.89492	0.914196	0.911728	0.889543	0.853004
201	0.932166	0.895024	0.913793	0.910892	0.889421	0.852914
202	0.93282	0.896197	0.915117	0.911821	0.891065	0.852322
203	0.932847	0.895056	0.914178	0.912593	0.889892	0.852588
204	0.931478	0.896328	0.91385	0.912545	0.889614	0.853359
205	0.931977	0.895758	0.913932	0.911286	0.889647	0.853523
206	0.931841	0.894975	0.913413	0.912744	0.889911	0.852862
207	0.932332	0.894612	0.914372	0.912175	0.889716	0.851817
208	0.931815	0.895179	0.914496	0.912525	0.890542	0.853364
209	0.931495	0.895211	0.914641	0.911636	0.890525	0.853063
210	0.931098	0.895244	0.914354	0.911454	0.890792	0.851674
211	0.931057	0.894802	0.914588	0.912464	0.890436	0.852527
212	0.931171	0.896064	0.914628	0.911432	0.889711	0.85276
213	0.931736	0.89496	0.914782	0.911917	0.891263	0.853279
214	0.931452	0.896092	0.914938	0.912438	0.890265	0.852978
215	0.931593	0.894573	0.913824	0.912006	0.891158	0.852731
216	0.932575	0.89539	0.915057	0.910824	0.890173	0.852083
217	0.931075	0.895779	0.913366	0.912766	0.891206	0.85288
218	0.932664	0.896299	0.913426	0.912762	0.889634	0.852674
219	0.932075	0.895403	0.914269	0.91262	0.889833	0.851822
220	0.93226	0.896136	0.914718	0.91191	0.890467	0.85252
221	0.932477	0.894684	0.914814	0.912025	0.89053	0.852136
222	0.931352	0.896328	0.914102	0.911507	0.889975	0.851783
223	0.93209	0.895651	0.914754	0.911905	0.890399	0.853403
224	0.932855	0.896037	0.914064	0.911242	0.891216	0.853338
225	0.931593	0.894512	0.914511	0.911312	0.891096	0.851679
226	0.932198	0.896243	0.913342	0.912443	0.890325	0.852529
227	0.93272	0.895925	0.913627	0.912761	0.88957	0.853507
228	0.931246	0.896407	0.913564	0.912448	0.889873	0.852537
229	0.931883	0.89476	0.915065	0.910883	0.890685	0.85167
230	0.932346	0.894758	0.913611	0.912257	0.890359	0.852198
231	0.931564	0.896088	0.914797	0.911362	0.890258	0.85242
232	0.932879	0.895438	0.913653	0.911362	0.890977	0.853409
233	0.931812	0.896187	0.914707	0.912335	0.890713	0.853334
234	0.931891	0.896399	0.914624	0.910989	0.890481	0.852413
235	0.931155	0.895572	0.914794	0.911416	0.891352	0.852395
236	0.931639	0.894877	0.9152	0.910915	0.89058	0.851868
237	0.931072	0.895575	0.913582	0.912051	0.889864	0.85181
238	0.932301	0.895064	0.913304	0.91271	0.890461	0.8523
239	0.932358	0.894893	0.915197	0.912318	0.891366	0.853343
240	0.932774	0.894645	0.914615	0.910965	0.890906	0.85178
241	0.932556	0.896072	0.914254	0.912173	0.890365	0.851845
242	0.932103	0.896109	0.914653	0.910915	0.889813	0.851671
243	0.931412	0.894769	0.914675	0.910862	0.890649	0.852609
244	0.931711	0.89471	0.914038	0.911735	0.890376	0.852531
245	0.932149	0.894889	0.91393	0.911769	0.890247	0.853479
246	0.932038	0.895919	0.914797	0.911802	0.889499	0.853533
247	0.931394	0.895345	0.91413	0.910826	0.891068	0.8518
248	0.931616	0.895797	0.914399	0.911665	0.890141	0.85184
249	0.932154	0.895023	0.91496	0.91176	0.889696	0.85275
250	0.932592	0.894528	0.914473	0.911499	0.890493	0.853197
251	0.932502	0.896289	0.914437	0.911113	0.890922	0.853253
252	0.930914	0.895665	0.915221	0.912709	0.890864	0.851678
253	0.931082	0.896276	0.913885	0.9126	0.889702	0.853059
254	0.930926	0.894965	0.913529	0.912291	0.89137	0.851997
255	0.931821	0.89584	0.914056	0.911905	0.890589	0.852423
256	0.931136	0.895131	0.913375	0.912143	0.889897	0.852592
257	0.931976	0.895963	0.914857	0.912569	0.890833	0.851681
258	0.932563	0.895955	0.913651	0.912219	0.891114	0.85258
259	0.93215	0.896248	0.913497	0.91235	0.890342	0.85229
260	0.931693	0.895671	0.913376	0.912006	0.890963	0.853311
261	0.932254	0.895458	0.9143	0.911251	0.890692	0.852933
262	0.931831	0.894784	0.913608	0.911287	0.890987	0.85271
263	0.932796	0.895802	0.914519	0.91131	0.890497	0.852552
264	0.932023	0.895743	0.913942	0.911891	0.890665	0.853272
265	0.931246	0.894594	0.914642	0.912474	0.889916	0.853513
266	0.93096	0.895744	0.914307	0.911504	0.889881	0.852794
267	0.932155	0.895101	0.914441	0.911126	0.890967	0.852083
268	0.932405	0.896428	0.914747	0.910789	0.88988	0.853423
269	0.931678	0.895735	0.914419	0.911769	0.890079	0.852333
270	0.932352	0.895879	0.914096	0.912644	0.891329	0.853538
271	0.930899	0.895306	0.913868	0.911838	0.890985	0.853139
272	0.931412	0.895813	0.914427	0.911928	0.890564	0.851943
273	0.93135	0.895467	0.914089	0.912695	0.891286	0.853148
274	0.93202	0.895154	0.914623	0.912385	0.889502	0.851606
275	0.931392	0.895361	0.915141	0.911931	0.890706	0.851562
276	0.931235	0.896327	0.914325	0.911358	0.890546	0.851572
277	0.932579	0.895882	0.915188	0.9114	0.889896	0.852458
278	0.93147	0.895437	0.914895	0.912292	0.889914	0.852543
279	0.930979	0.89494	0.915129	0.91142	0.889702	0.853195
280	0.932622	0.89546	0.913276	0.911504	0.890674	0.851719
281	0.932453	0.896121	0.913334	0.9109	0.8909	0.851628
282	0.930951	0.894908	0.914553	0.912488	0.89052	0.853246
283	0.931651	0.89526	0.915111	0.911935	0.890553	0.85202
284	0.932638	0.89626	0.913667	0.910879	0.89112	0.85169
285	0.932184	0.896292	0.913262	0.911652	0.890114	0.851782
286	0.930942	0.895535	0.914077	0.912017	0.890153	0.852688
287	0.93262	0.895606	0.91457	0.912131	0.889563	0.852652
288	0.932698	0.895255	0.91407	0.912783	0.88964	0.852134
289	0.931304	0.895353	0.913268	0.911229	0.891358	0.851759
290	0.931484	0.895929	0.913486	0.912487	0.890227	0.852222
291	0.932519	0.894652	0.914811	0.911389	0.891371	0.852185
292	0.931745	0.895013	0.913396	0.911971	0.890387	0.852704
293	0.931234	0.894492	0.913758	0.912383	0.890886	0.852261
294	0.932073	0.896385	0.913844	0.910862	0.891082	0.852292
295	0.932197	0.89493	0.913424	0.912302	0.89096	0.852604
296	0.931746	0.896315	0.913614	0.911238	0.891226	0.851953
297	0.930918	0.8957	0.913823	0.911421	0.89028	0.851625
298	0.93165	0.895615	0.914381	0.911832	0.890526	0.852731
299	0.931292	0.894998	0.914882	0.911506	0.891312	0.852468
300	0.931292	0.894998	0.914882	0.911506	0.891312	0.852468
